# Supplementary material for: Exotic species as models to understand biocultural adaptation: Challenges to mainstream views of human-nature relations
Source: PLoS One. 2018 Apr 30;13(4):e0196091. doi: 10.1371/journal.pone.0196091 (PMC5927417; doi:10.1371/journal.pone.0196091)
Supplement: S1 Dataset — (XLSX) [file pone.0196091.s001.xlsx]

## Sheet: Database
Code for informant	Indication	Plant (vernacle)	Origin	Code for use	Use score	Use ranking	Efficiency score	Efficiency ranking	Availability score	Availability ranking	lavor score	Flavor ranking	Side effect score	Side effect ranking
1	Influenza	Alho	Exotic	1	10	7	10	3	10	1	6	12	0
1	Influenza	Acerola	Exotic	1	10	6	10	4	10	2	10	2	0
1	Influenza	Amescla (bark)	Native	1	6	13	8	11	10	3	6	11	8	12
1	Influenza	Tipí (leaf)	Native	3	0		0		10	4	5	13	0
1	Influenza	Hortelã miúdo	Exotic	1	9	9	6	13	10	5	8	8	0
1	Influenza	Alcançu (bark)	Native	1	5	18	6	15	10	6	1	26	7	13
1	Influenza	Alcançu (root)	Native	1	5	17	6	15	10	6	1	25	8	10
1	Influenza	Arruda	Exotic	1	8	10	6	17	10	7	1	24	7	14
1	Influenza	Manjericão	Exotic	1	7	11	8	6	10	8	10	5	0
1	Influenza	Tipí (root)	Native	1	10	1	10	2	10	9	10	4	0
1	Influenza	Limão	Exotic	1	10	4	10	1	10	10	2	6	0
1	Influenza	Andu (leaf)	Exotic	3	0		0		10	11	2	19	8	12
1	Influenza	Manga	Exotic	3	0		0		10	12	0		0
1	Influenza	Puejo	Exotic	1	10	5	8	8	8	13	10	3	0
1	Influenza	Sucupira (bark)	Native	3	0		0		8	14	1	32	10	1
1	Influenza	Sucupira (seed)	Native	3	0		0		8	15	1	31	10	2
1	Influenza	Aroeira	Native	3	0		0		8	16	1	30	10	5
1	Influenza	Angico (bark)	Native	3	0		0		8	17	8	9	8	5
1	Influenza	Capim santo	Exotic	3	0		0		8	18	10	1	0
1	Influenza	Erva Cidreira	Exotic	3	0		0		8	19	8	7	0
1	Influenza	Pau d'óleo	Native	3	0		0		6	20	1	29	10	4
1	Influenza	Carapiá (root)	Native	1	6	15	6	16	6	21	3	23	6	15
1	Influenza	Carapiá (leaf)	Native	3	0		0		6	22	3	22	6	16
1	Influenza	Hortelã grosso	Exotic	3	0		0		6	23	8	7	0
1	Influenza	Amescla (exudate)	Native	1	6	12	8	12	5	24	3	16	8	7
1	Influenza	Alfavaca	Exotic	1	9	8	8	9	5	25	5	14	0
1	Influenza	Andu (seed)	Exotic	3	0		0		5	26	3	21	8	9
1	Influenza	Bureré (bark)	Native	3	0		0		2	27	2	28	8	10
1	Influenza	Bureré (exudate)	Native	3	0		0		0	28	2	27	8	12
1	Influenza	Pequí	Native	1	5	16	8	10	1	29	3	15	8	8
1	Influenza	Amescla (seed)	Native	1	6	14	0		0	30	2	20	9	6
1	Influenza	Buriti	Native	3	0		0		1	31	3	17	0
1	Influenza	Angico (exudate)	Native	3	0		0		1	32	8	10	2	17
1	Influenza	Quina	Native	1	10	3	10	5	1	33	0	34	10	3
1	Cancer	Avelós	Exotic	1	10	1	9	2	8	2	3	3	10	1
1	Cancer	Babosa	Exotic	1	10	2	10	1	10	1	2	6	10	2
1	Cancer	Bacuparé	Native	4
1	Cancer	Carobinha do campo	Native	4
1	Cancer	Graviola	Exotic	1	10	5	8	5	2	6	10	1	0
1	Cancer	Mangabá	Native	1	10	6	6	6	2	5	8	2	0
1	Cancer	None (leaf)	Exotic	1	10	4	9	4	8	3	2	5	8	4
1	Cancer	None (fruit)	Exotic	1	10	3	9	3	8	4	2	4	8	0
1	Cancer	Velame	Native	4
1	Inflammation	Algodão	Exotic	1	6	14	8	11	10	2	6	5	0
1	Inflammation	Angico	Native	1	2	15	6	14	9	3	8	3	6	20
1	Inflammation	Aroeira	Native	1	6	13	8	13	8	8	3	17	8	15
1	Inflammation	Avelós	Exotic	3	0		0		8	4	7	4	10	2
1	Inflammation	Babosa	Exotic	1	10	7	10	2	10	1	2	21	10	4
1	Inflammation	Barbatimão (fruit)	Native	1	10	4	10	3	8	10	6	6	8	10
1	Inflammation	Barbatimão (bark)	Native	1	10	5	10	4	8	11	6	7	8	11
1	Inflammation	Cabelo de nego	Native	2	0		0		2	22	6	10	8	18
1	Inflammation	Cajú	Native	1	10	10	6	15	8	7	3	19	8	17
1	Inflammation	Cajuí	Native	1	10	11	6	16	8	6	3	18	8	16
1	Inflammation	Folha Santa	Exotic	4
1	Inflammation	Hortelã grosso	Exotic	1	2	18	2	17	5	19	8	2	0
1	Inflammation	Jatobá (bark)	Native	1	2	17	8	12	7	13	5	13	8	13
1	Inflammation	Jatobá (wine)	Native	1	10	8	8	10	2	23	5	14	8	12
1	Inflammation	Mastruz	Exotic	1	10	9	8	7	8	9	5	16	6	21
1	Inflammation	Muçambé	Native	1	8	12	8	6	6	16	6	12	8	14
1	Inflammation	None (leaf)	Exotic	3	0		0		7	15
1	Inflammation	None (fruit)	Exotic	3	0		0		7	14			10	8
1	Inflammation	Pacarí	Native	1	10	1	10	1	8	12	9	1	10	3
1	Inflammation	Paratudo	Native	1	2	16	1	18	2	21	6	11	6	19
1	Inflammation	Quina	Native	1	10	3	8	9	2	20	1	22	10	1
1	Inflammation	Romã	Exotic	1	10	6	8	8	8	5	3	20	0
1	Inflammation	Sucupira (bark)	Native	2	0		0		6	18	6	8	10	7
1	Inflammation	Sucupira (seed)	Native	1	10	2	9	5	6	17	6	9	10	6
1	Inflammation	Transagem	Exotic	4
1	High pressure	Alecrim	Exotic	1	9	3	8	5	2	11	4	7	8	2
1	High pressure	Budim	Native	2	0	11	0	11	2	10	3	10	8	1
1	High pressure	Cagaita (bark)	Native	1	8	6	8	6	8	6	5	6	8	5
1	High pressure	Cagaita (fruit)	Native	1	8	4	9	2	3	9	5	5	8	3
1	High pressure	Cagaita (leaf)	Native	1	8	5	8	7	4	8	5	7	8	4
1	High pressure	Capim santo	Exotic	1	8	9	6	8	10	1	10	1	0	8
1	High pressure	Carambola (leaf)	Exotic	1	8	10	2	10	8	4	3	9	5	7
1	High pressure	Carambola (fruit)	Exotic	1	10	2	3	9	8	5	3	8	5	6
1	High pressure	Erva Cidreira	Exotic	1	8	8	8	4	10	2	10	2	0	8
1	High pressure	Maracujá	Native	1	10	1	8	3	6	7	8		0	8
1	High pressure	Siriguela	Exotic	1	8	7	10	1	8	3	6	4	0	8
2	Influenza	Acerola	Exotic	2	0		0		10	5	10	2	0
2	Influenza	Alcançu (bark)	Native	4
2	Influenza	Alcançu (root)	Native	4
2	Influenza	Alfavaca	Exotic	1	10	5	8	7	10	14	10	8	0
2	Influenza	Alho	Exotic	1	10	1	10	1	10	15	10	11	0
2	Influenza	Amescla (exudate)	Native	4
2	Influenza	Amescla (bark)	Native	4
2	Influenza	Amescla (seed)	Native	4
2	Influenza	Andu (leaf)	Exotic	3	0		0		10	9
2	Influenza	Angico (bark)	Native	3	0		0		10	3			0
2	Influenza	Angico (exudate)	Native	3	0		0		10	4			0
2	Influenza	Aroeira	Native	3	0		0		0				0
2	Influenza	Arruda	Exotic	3	0		0		10	2	7	12	0
2	Influenza	Bureré (exudate)	Native	4
2	Influenza	Bureré (bark)	Native	4
2	Influenza	Buriti	Native	3	0		0		8	18
2	Influenza	Capim santo	Exotic	1	9	7	7	9	10	12	10	5	0
2	Influenza	Carapiá (root)	Native	4
2	Influenza	Carapiá (leaf)	Native	4
2	Influenza	Erva Cidreira	Exotic	1	8	13	8	8	10	11	10	4	10	1
2	Influenza	Hortelã grosso	Exotic	1	10	2	10	3	10	8	10	3	0
2	Influenza	Hortelã miúdo	Exotic	1	8	12	6	10	10	17	10	6	0
2	Influenza	Limão	Exotic	1	10	3	10	2	10	1	10	1	8	2
2	Influenza	Manga	Exotic	3	0		0		10	1
2	Influenza	Manjericão	Exotic	1	10	4	8	6	10	16	10	7	0
2	Influenza	Pau d'óleo	Native	4
2	Influenza	Pequí	Native	1	9	8	9	5	8	19	9	9	0
2	Influenza	Puejo	Exotic	1	10	6	6	11	10	13	10	10	0
2	Influenza	Quina	Native	4
2	Influenza	Sucupira (bark)	Native	3	0		0		8	20
2	Influenza	Sucupira (seed)	Native	1	9	10	9	4	8	21
2	Influenza	Tipí (leaf)	Exotic	3	0		0		10	6
2	Influenza	Tipí (root)	Exotic	1	9	9	5	12	10	7	4	14	0
2	Cancer	Avelós	Exotic	1	10	4	8	3	8	4			0
2	Cancer	Babosa	Exotic	1	10	1	10	1	10	1	6	2
2	Cancer	Bacuparé	Native	4
2	Cancer	Carobinha do campo	Native	4
2	Cancer	Graviola	Exotic	1	10	2	8	2	10	2	10	1	0
2	Cancer	Mangabá	Native	4
2	Cancer	None (fruit)	Exotic	3	0		0		7	5
2	Cancer	None (fruit)	Exotic	3	0		0		7	6	3	3
2	Cancer	Velame	Native	4
2	Inflammation	Algodão	Exotic	1	10	1	10	1	10	5	8	3	0
2	Inflammation	Angico	Native	3	0		0		0
2	Inflammation	Aroeira	Native	3	0		0		0
2	Inflammation	Avelós	Exotic	3	0		0		7	8	0		9	6
2	Inflammation	Babosa	Exotic	1	10	2	10	3	10	3	6	7	10	3
2	Inflammation	Barbatimão (fruit)	Native	3	0		0		0
2	Inflammation	Barbatimão (bark)	Native	3	0		0		0
2	Inflammation	Cabelo de nego	Native	3	0		0		0
2	Inflammation	Cajú	Native	1	8	7	8	7	10	6	7	5	10	4
2	Inflammation	Cajuí	Native	1	8	8	8	8	10	7	7	6	10	5
2	Inflammation	Folha Santa	Exotic	1	7	10	7	10	7	11	6	8	8	7
2	Inflammation	Hortelã grosso	Exotic	1	9	5	9	5	10	2	9	2	0
2	Inflammation	Jatobá (bark)	Native	1	7	9	7	9	2	15	4	9	0
2	Inflammation	Jatobá (wine)	Native	3	0		0		3	14			0
2	Inflammation	Mastruz	Exotic	1	10	3	10	2	10	4	8	4	6	9
2	Inflammation	Muçambé	Native	4
2	Inflammation	None (leaf)	Exotic	3	0		0		0	7	9
2	Inflammation	None (fruit)	Exotic	3	0		0		0	7	10
2	Inflammation	Pacarí	Native	4
2	Inflammation	Paratudo	Native	4
2	Inflammation	Quina	Native	4
2	Inflammation	Romã	Exotic	1	9	4	9	4	10	1	10	1	7	8
2	Inflammation	Sucupira (bark)	Native	3	0		0		5	12
2	Inflammation	Sucupira (seed)	Native	1	8	6	8	6	5	13	4	10	0
2	Inflammation	Transagem	Exotic	4
2	High pressure	Alecrim	Exotic	1	10	1	10	1	10	1	10	3	0
2	High pressure	Budim	Native	4
2	High pressure	Cagaita (bark)	Native	4
2	High pressure	Cagaita (fruit)	Native	4
2	High pressure	Cagaita (leaf)	Native	4
2	High pressure	Capim santo	Exotic	1	10	4	10	4	10	4	10	2	0
2	High pressure	Carambola (leaf)	Exotic	3	0		0		10	5	10	7	0
2	High pressure	Carambola (fruit)	Exotic	3	0		0		10	6	10	6	0
2	High pressure	Erva Cidreira	Exotic	1	10	3	10	3	10	3	10	4	9	1
2	High pressure	Maracujá	Native	1	9	5	9	5	10	7	10	5	0
2	High pressure	Siriguela	Exotic	1	10	2	10	2	10	2	10	1	0
3	Influenza	Acerola	Exotic	3	0		0		8	16	10	1	0
3	Influenza	Alcançu (bark)	Native	1	4	21	0		9	1	8	12	0
3	Influenza	Alcançu (root)	Native	1	4	22	9	2	9	1	8	13	0
3	Influenza	Alfavaca	Exotic	1	9	2	9	2	9	1	9	8	0
3	Influenza	Alho	Exotic	1	2	23	8	11	8	17	2	22	0
3	Influenza	Amescla (exudate)	Native	1	7	13	8	12	9	1	0		0
3	Influenza	Amescla (bark)	Native	1	7	17	9	2	9	1	8	16	0
3	Influenza	Amescla (seed)	Native	3	0		0		5	29	0		0
3	Influenza	Andu (leaf)	Exotic	1	2	24	6	17	9	1	0		0
3	Influenza	Andu (seed)	Exotic	3	0		0		0		0		0
3	Influenza	Angico (bark)	Native	1	8	12	8	13	8	18	8	14	10	5
3	Influenza	Angico (exudate)	Native	1	7	14	9	2	8	19	9	9	0
3	Influenza	Aroeira	Native	3	0		0		8	20	0		6	14
3	Influenza	Arruda	Exotic	1	9	11	9	2	9	1	8	17	0
3	Influenza	Bureré (exudate)	Native	4
3	Influenza	Bureré (bark)	Native	4
3	Influenza	Buriti	Native	1	2	25	0		3	31	0		8	6
3	Influenza	Capim santo	Exotic	1	9	3	9	2	9	1	10	1	0
3	Influenza	Carapiá (root)	Native	1	7	15	9	2	9	1	8	15	0
3	Influenza	Carapiá (leaf)	Native	1	7	16	6	18	9	1	9	10	0
3	Influenza	Erva Cidreira	Exotic	1	9	4	10	1	9	1	9	11	0
3	Influenza	Hortelã grosso	Exotic	1	9	5	8	14	9	1	10	1	0
3	Influenza	Hortelã miúdo	Exotic	1	9	6	9	2	9	1	10	1	0
3	Influenza	Limão	Exotic	1	10	1	9	2	8	21	10	1	0
3	Influenza	Manga	Exotic	3	0		0		0		0		0
3	Influenza	Manjericão	Exotic	1	9	7	9	2	9	1	10	1	0
3	Influenza	Pau d'óleo	Native	3	0		0		7	27	0		10	4
3	Influenza	Pequí	Native	1	6	20	9	2	4	30	2	23	8	7
3	Influenza	Puejo	Exotic	1	9	8	9	2	9	1	10	1	0
3	Influenza	Quina	Native	3	0		0		8	22	0		10	1
3	Influenza	Sucupira (bark)	Native	1	9	9	7	16	8	23	5	18	10	2
3	Influenza	Sucupira (seed)	Native	1	9	10	8	15	8	24	5	19	10	3
3	Influenza	Tipí (leaf)	Exotic	1	7	18	5	20	8	25	5	20	6	12
3	Influenza	Tipí (root)	Exotic	1	7	19	5	19	8	26	5	21	6	11
3	Cancer	Avelós	Exotic	1	10	1	10	1	6	8	0		10	1
3	Cancer	Babosa	Exotic	1	9	4	9	4	10	1	6	4	10	2
3	Cancer	Bacuparé	Native	3	0		0		8	4	9	2	0
3	Cancer	Carobinha do campo	Native	4
3	Cancer	Graviola	Exotic	1	10	2	10	2	6	5	8	3	0
3	Cancer	Mangabá	Native	1	10	3	10	3	10	2	10	1	0
3	Cancer	None (leaf)	Exotic	1	9	6	9	6	6	7	0		0
3	Cancer	None (fruit)	Exotic	1	9	5	9	5	6	6	6	5	0
3	Inflammation	Velame	Native	3	0		0		9	3	0		0
3	Inflammation	Algodão	Exotic	3	0		0		0		0		0
3	Inflammation	Angico	Native	3	0		0		0		0		0
3	Inflammation	Aroeira	Native	3	0		0		0		0		0
3	Inflammation	Avelós	Exotic	3	0		0		0		0		0
3	Inflammation	Babosa	Exotic	3	0		0		0		0		0
3	Inflammation	Barbatimão (fruit)	Native	1	10	5	9	4	8	8	7	7	8	4
3	Inflammation	Barbatimão (bark)	Native	1	7	9	9	3	9	2	7	8	8	5
3	Inflammation	Cabelo de nego	Native	1	9	6	8	7	9	2	9	3	9	3
3	Inflammation	Cajú	Native	3	0		0		0		0		0
3	Inflammation	Cajuí	Native	3	0		0		0		0		0
3	Inflammation	Folha Santa	Exotic	3	0		0		0		0		0
3	Inflammation	Hortelã grosso	Exotic	1	10	4	7	8	9	2	10	1	0
3	Inflammation	Jatobá (wine)	Native	1	10	2	7	9	8	9	5	9	0
3	Inflammation	Jatobá (bark)	Native	3	0		0		0		0		0
3	Inflammation	Mastruz	Exotic	1	10	3	10	2	9	2	10	2	0
3	Inflammation	Muçambé	Native	3	0		0		0		0		0
3	Inflammation	None (leaf)	Exotic	3	0		0		0		0		0
3	Inflammation	None (fruit)	Exotic	3	0		0		0		0		0
3	Inflammation	Pacarí	Native	1	10	1	10	1	9	2	9	4	8	6
3	Inflammation	Paratudo	Native	3	0		0		0		0		0
3	Inflammation	Quina	Native	3	0		0		0		0		0
3	Inflammation	Romã	Exotic	3	0		0		0		0		0
3	Inflammation	Sucupira (bark)	Native	1	8	8	9	6	9	2	7	6	10	2
3	Inflammation	Sucupira (seed)	Native	1	8	7	9	5	10	1	7	5	10	1
3	Inflammation	Transagem	Exotic	4
3	High pressure	Alecrim	Exotic	3	0		0		6	9	9	6	0
3	High pressure	Budim	Native	3	0		0		4	10	10	4	0
3	High pressure	Cagaita (bark)	Native	3	0		0		9	4	8	8	0
3	High pressure	Cagaita (fruit)	Native	3	0		0		8	6	8	7	0
3	High pressure	Cagaita (leaf)	Native	1	8	5	9	5	9	5	8	9	0
3	High pressure	Capim santo	Exotic	1	9	4	10	4	10	3	10	2	0
3	High pressure	Carambola (leaf)	Exotic	3	0		0		0		0		0
3	High pressure	Carambola (fruit)	Exotic	3	0		0		0		0		0
3	High pressure	Erva Cidreira	Exotic	1	10	2	10	3	10	2	10	1	0
3	High pressure	Maracujá	Native	1	9	3	10	2	10	4	10	3	0
3	High pressure	Siriguela	Exotic	1	10	1	10	1	10	1	9	5	0
4	Influenza	Acerola	Exotic	1	10	5	10	1	10	1	10	1	0
4	Influenza	Alcançu (bark)	Native	3	0		0		9	12	0		0
4	Influenza	Alcançu (root)	Native	1	10	6	10	1	10	1	9	7	0
4	Influenza	Alfavaca	Exotic	1	9	14	8	19	5	32	9	8	0
4	Influenza	Alho	Exotic	3	0		0		9	13	0		8	10
4	Influenza	Amescla (exudate)	Native	1	10	7	10	1	9	14	7	13	6	12
4	Influenza	Amescla (bark)	Native	3	0		0		8	29	0		0
4	Influenza	Amescla (seed)	Native	4
4	Influenza	Andu (leaf)	Exotic	3	0		0		10	1	0		8	9
4	Influenza	Andu (seed)	Exotic	3	0		0		10	1	0		8	8
4	Influenza	Angico (bark)	Native	1	10	2	10	1	8	27	6	17	10	1
4	Influenza	Angico (exudate)	Native	1	9	15	9	15	9	15	8	12	0
4	Influenza	Aroeira	Native	1	10	1	10	1	10	1	5	21	10	2
4	Influenza	Arruda	Exotic	1	2	18	7	23	7	31	5	23	0
4	Influenza	Bureré (exudate)	Native	1	10	9	10	1	8	30	10	4	10	7
4	Influenza	Bureré (bark)	Native	3	0		0		8	28	0		0
4	Influenza	Buriti	Native	1	10	13	10	1	5	33	10	3	10	6
4	Influenza	Capim santo	Exotic	1	10	4	10	1	10	1	10	2	0
4	Influenza	Carapiá (root)	Native	1	10	8	9	17	9	16	7	14	0
4	Influenza	Carapiá (leaf)	Native	3	0		0		9	16	0		0
4	Influenza	Erva Cidreira	Exotic	1	9	16	9	16	10	1	8	9	0
4	Influenza	Hortelã grosso	Exotic	1	2	10	7	22	9	17	7	15	0
4	Influenza	Hortelã miúdo	Exotic	1	9	17	8	20	9	18	8	10	0
4	Influenza	Limão	Exotic	1	10	3	10	1	10	1	10	6	0
4	Influenza	Manga	Exotic	3	0		0		10	1	0		0
4	Influenza	Manjericão	Exotic	1	2	19	8	21	9	19	8	11	0
4	Influenza	Pau d'óleo	Native	1	10	10	10	1	9	20	6	16	10	3
4	Influenza	Pequí	Native	1	10	13	10	1	10	1	10	5	7	11
4	Influenza	Puejo	Exotic	3	0		0		8	22	0		0
4	Influenza	Quina	Native	1	10	11	10	1	9	21	5	20	10	4
4	Influenza	Sucupira (bark)	Native	1	10	12	10	1	8	23	5	19	10	5
4	Influenza	Sucupira (seed)	Native	1	10	13	10	1	8	24	5	18	10	1
4	Influenza	Tipí (leaf)	Exotic	3	0		0		8	25	0		0
4	Influenza	Tipí (root)	Exotic	1	2	21	9	18	8	26	5	22	0
4	Cancer	Avelós	Exotic	1	9	2	10	3	10	1	8	7	10	1
4	Cancer	Babosa	Exotic	1	9	1	10	1	9	2	6	8	0
4	Cancer	Bacuparé	Native	3	0		0		4	9	9	1	0
4	Cancer	Carobinha do campo	Native	3	0		0		9	4	0		0
4	Cancer	Graviola	Exotic	1	9	4	9	6	9	3	9	4	0
4	Cancer	Mangabá	Native	1	9	5	9	5	8	7	9	5	0
4	Cancer	None (leaf)	Exotic	3	0		0		8	6	0		0
4	Cancer	None (fruit)	Exotic	1	6	6	9	4	8	5	8	6	0
4	Inflammation	Velame	Native	1	9	3	10	2	5	8	9	2	0
4	Inflammation	Algodão	Exotic	1	8	11	8	10	9	1	8	4	0
4	Inflammation	Angico	Native	1	10	3	10	3	9	1	7	10	10	1
4	Inflammation	Aroeira	Native	1	10	2	10	2	9	1	7	11	10	1
4	Inflammation	Avelós	Exotic	1	10	5	9	6	9	1	8	5	10	1
4	Inflammation	Babosa	Exotic	1	10	4	9	5	9	1	7	12	10	1
4	Inflammation	Barbatimão (fruit)	Native	3	0		0		0		0		0
4	Inflammation	Barbatimão (bark)	Native	1	8	14	8	15	8	17	7	17	8	12
4	Inflammation	Cabelo de nego	Native	1	8	14	8	13	8	11	7	13	0
4	Inflammation	Cajú	Native	3	0		0		0		0		0
4	Inflammation	Cajuí	Native	3	0		0		0		0		0
4	Inflammation	Folha Santa	Exotic	3	0		0		0		0		0
4	Inflammation	Hortelã grosso	Exotic	1	7	17	9	7	9	1	8	6	0
4	Inflammation	Jatobá (wine)	Native	3	0		0		0		0		0
4	Inflammation	Jatobá (bark)	Native	1	8	12	9	4	9	1	7	14	10	1
4	Inflammation	Mastruz	Exotic	1	8	9	8	9	9	1	8	7	0
4	Inflammation	Muçambé	Native	1	8	8	8	12	8	12	7	15	10	1
4	Inflammation	None (leaf)	Exotic	3	0		0		0		0		0
4	Inflammation	None (fruit)	Exotic	3	0		0		0		0		0
4	Inflammation	Pacarí	Native	1	10	1	10	1	9	1	7	16	10	1
4	Inflammation	Paratudo	Native	1	8	15	4	16	8	13	8	8	9	8
4	Inflammation	Quina	Native	1	8	13	4	17	8	14	8	9	8	9
4	Inflammation	Romã	Exotic	1	7	16	9	8	9	1	8	3	0
4	Inflammation	Sucupira (bark)	Native	1	8	10	8	11	8	15	9	1	8	10
4	Inflammation	Sucupira (seed)	Native	1	10	6	8	14	8	16	9	2	8	11
4	Inflammation	Transagem	Exotic	4
4	High pressure	Alecrim	Exotic	1	10	1	9	5	9	10	8	9	0
4	High pressure	Budim	Native	1	10	1	10	4	9	11	9	8	0
4	High pressure	Cagaita (bark)	Native	1	10	1	8	7	10	2	9	5	0
4	High pressure	Cagaita (fruit)	Native	3	0		0		10	4	9	4	0
4	High pressure	Cagaita (leaf)	Native	1	10	1	8	8	10	3	9	6	0
4	High pressure	Capim santo	Exotic	1	10	1	10	2	10	1	9	2	0
4	High pressure	Carambola (leaf)	Exotic	3	0		0		10	5	0		0
4	High pressure	Carambola (fruit)	Exotic	3	0		0		10	6	0		0
4	High pressure	Erva Cidreira	Exotic	1	10	1	10	1	10	7	9	1	0
4	High pressure	Maracujá	Native	1	10	1	10	3	9	8	9	7	0
4	High pressure	Siriguela	Exotic	1	10	1	8	6	9	9	9	3	0
5	Influenza	Acerola	Exotic	1	4	8	2	11	7	11	10	1	0
5	Influenza	Alcançu (bark)	Native	4
5	Influenza	Alcançu (root)	Native	4
5	Influenza	Alfavaca	Exotic	1	8	4	8	3	9	6	8	6	0
5	Influenza	Alho	Exotic	1	10	1	10	1	9	6	6	12	0
5	Influenza	Amescla (exudate)	Native	1	2	12	5	6	2	25	2	19	10	2
5	Influenza	Amescla (bark)	Native	1	1	14	5	7	2	24	2	20	7	8
5	Influenza	Amescla (seed)	Native	4
5	Influenza	Andu (leaf)	Exotic	3	0		0		4	19	0		0
5	Influenza	Andu (seed)	Exotic	3	0		0		3	21	3	16	0
5	Influenza	Angico (bark)	Native	3	0		0		10	4	0		0
5	Influenza	Angico (exudate)	Native	3	0		0		10	5	7	8	0
5	Influenza	Aroeira	Native	3	0		0		9	8	5	12	8	9
5	Influenza	Arruda	Exotic	1	3	9	3	9	8	7	6	9	8	10
5	Influenza	Bureré (exudate)	Native	4
5	Influenza	Bureré (bark)	Native	4
5	Influenza	Buriti	Native	1	1	13	4	8	5	18	5	11	10	3
5	Influenza	Capim santo	Exotic	3	0		0		0		0		0
5	Influenza	Carapiá (root)	Native	1	6	6	3	10	1	27	1	22	8	7
5	Influenza	Carapiá (leaf)	Native	3	0		0		1	26	0		0
5	Influenza	Erva Cidreira	Exotic	3	0		0		10	3	9	3	0
5	Influenza	Hortelã grosso	Exotic	3	0		0		5	16	4	15	7	12
5	Influenza	Hortelã miúdo	Exotic	3	0		0		8	10	9	4	0
5	Influenza	Limão	Exotic	1	9	2	9	2	10	1	3	18	6	13
5	Influenza	Manga	Exotic	3	0		0		10	2	0		0
5	Influenza	Manjericão	Exotic	1	5	7	1	12	6	15	7	7	0
5	Influenza	Pau d'óleo	Native	1	3	10	7	4	3	22	1	23	9	5
5	Influenza	Pequí	Native	1	2	11	6	4	3	20	4	14	9	6
5	Influenza	Puejo	Exotic	1	9	2	8	2	7	12	9	2	0
5	Influenza	Quina	Native	4
5	Influenza	Sucupira (bark)	Native	3	0		0		5	17	3	17	5	14
5	Influenza	Sucupira (seed)	Native	1	7	5	6	5	8	8	5	13	10	1
5	Influenza	Tipí (leaf)	Exotic	3	0		0		6	14	0		0
5	Influenza	Tipí (root)	Exotic	3	0		0		6	14	2	21	9	4
5	Cancer	Avelós	Exotic	3	0		0		0		0		0
5	Cancer	Babosa	Exotic	3	0		0		0		0		0
5	Cancer	Bacuparé	Native	4
5	Cancer	Carobinha do campo	Native	3	0		0		0		0		0
5	Cancer	Graviola	Exotic	3	0		0		0		0		0
5	Cancer	Mangabá	Native	4
5	Cancer	None (leaf)	Exotic	1	2	2	3	2	10	1	1	2	10	1
5	Cancer	None (fruit)	Exotic	1	3	1	4	1	10	1	4	1	10	1
5	Inflammation	Velame	Native	4
5	Inflammation	Algodão	Exotic	1	9	2	9	2	10	1	10	2	5	12
5	Inflammation	Angico	Native	3	0		0		3	18	0		0
5	Inflammation	Aroeira	Native	1	2	10	4	11	6	13	6	9	7	8
5	Inflammation	Avelós	Exotic	3	0		0		3	19	0		0
5	Inflammation	Babosa	Exotic	1	9	3	8	4	9	7	2	14	10	1
5	Inflammation	Barbatimão (fruit)	Native	3	0		0		1	23	0		0
5	Inflammation	Barbatimão (bark)	Native	3	0		0		1	22	0		0
5	Inflammation	Cabelo de nego	Native	3	0		0		2	20	0		0
5	Inflammation	Cajú	Native	3	0		0		9	6	7	7	6	10
5	Inflammation	Cajuí	Native	3	0		0		8	10	8	4	6	11
5	Inflammation	Folha Santa	Exotic	3	0		0		10	2	0		0
5	Inflammation	Hortelã grosso	Exotic	1	8	5	5	10	8	9	9	3	5	14
5	Inflammation	Jatobá (wine)	Native	1	6	7	6	7	5	14	6	10	9	4
5	Inflammation	Jatobá (bark)	Native	1	4	9	6	8	9	5	8	5	9	5
5	Inflammation	Mastruz	Exotic	1	8	4	8	3	9	4	10	1	5	13
5	Inflammation	Muçambé	Native	4
5	Inflammation	None (leaf)	Exotic	3	0		0		9	8	0		0
5	Inflammation	None (fruit)	Exotic	3	0		0		10	3	3	13	10	2
5	Inflammation	Pacarí	Native	1	10	1	10	1	7	12	5	11	9	3
5	Inflammation	Paratudo	Native	3	0		0		2	21	0		0
5	Inflammation	Quina	Native	3	0		0		1	24	0		0
5	Inflammation	Romã	Exotic	1	7	5	5	9	8	11	4	12	6	9
5	Inflammation	Sucupira (bark)	Native	1	5	8	7	6	5	16	7	8	8	6
5	Inflammation	Sucupira (seed)	Native	1	6	6	7	5	5	15	8	6	7	7
5	Inflammation	Transagem	Exotic	3	0		0		4	17	0		0
5	High pressure	Alecrim	Exotic	1	9	4	7	7	7	7	9	4	6	7
5	High pressure	Budim	Native	4
5	High pressure	Cagaita (bark)	Native	1	8	5	8	4	5	8	8	6	9	2
5	High pressure	Cagaita (fruit)	Native	1	8	5	8	4	6	10	8	5	10	1
5	High pressure	Cagaita (leaf)	Native	1	8	5	8	4	6	9	7	8	9	3
5	High pressure	Capim santo	Exotic	1	10	2	9	3	7	6	8	7	4	9
5	High pressure	Carambola (leaf)	Exotic	1	5	9	3	9	9	2	6	10	9	4
5	High pressure	Carambola (fruit)	Exotic	1	5	8	3	9	9	3	9	2	7	6
5	High pressure	Erva Cidreira	Exotic	1	10	1	10	2	10	1	9	3	5	8
5	High pressure	Maracujá	Native	1	9	3	10	1	8	4	10	1	0
5	High pressure	Siriguela	Exotic	1	4	10	4	8	8	5	7	9	8	5
6	Influenza	Acerola	Exotic	3	0		0		0		0		0
6	Influenza	Alcançu (bark)	Native	4
6	Influenza	Alcançu (root)	Native	4
6	Influenza	Alfavaca	Exotic	3	0		0		0		0		0
6	Influenza	Alho	Exotic	1	10	1	10	1	10	4	9	4	0
6	Influenza	Amescla (exudate)	Native	4
6	Influenza	Amescla (bark)	Native	4
6	Influenza	Amescla (seed)	Native	4
6	Influenza	Andu (leaf)	Exotic	3	0		0		0		0		0
6	Influenza	Andu (seed)	Exotic	3	0		0		0		0		0
6	Influenza	Angico (bark)	Native	4
6	Influenza	Angico (exudate)	Native	4
6	Influenza	Aroeira	Native	4
6	Influenza	Arruda	Exotic	1	4	6	8	6	8	5	6	6	0
6	Influenza	Bureré (exudate)	Native	4
6	Influenza	Bureré (bark)	Native	4
6	Influenza	Buriti	Native	3	0		0		0		0		0
6	Influenza	Capim santo	Exotic	1	5	5	9	3	10	2	10	1	0
6	Influenza	Carapiá (root)	Native	4
6	Influenza	Carapiá (leaf)	Native	4
6	Influenza	Erva Cidreira	Exotic	1	7	4	9	4	10	1	10	3	0
6	Influenza	Hortelã grosso	Exotic	3	0		0		0		0		0
6	Influenza	Hortelã miúdo	Exotic	3	0		0		0		0		0
6	Influenza	Limão	Exotic	1	9	3	10	2	10	3	10	2	9	3
6	Influenza	Manga	Exotic	3	0		0		0		0		0
6	Influenza	Manjericão	Exotic	3	0		0		0		0		0
6	Influenza	Pau d'óleo	Native	3	0		0		0		0		0
6	Influenza	Pequí	Native	1	10	2	8	5	7	6	6	5	10	1
6	Influenza	Puejo	Exotic	3	0		0		0		0		0
6	Influenza	Quina	Native	4
6	Influenza	Sucupira (bark)	Native	4
6	Influenza	Sucupira (seed)	Native	4
6	Influenza	Tipí (leaf)	Exotic	4
6	Influenza	Tipí (root)	Exotic	4
6	Cancer	Avelós	Exotic	4
6	Cancer	Babosa	Exotic	3	0		0		0		0		0
6	Cancer	Bacuparé	Native	4
6	Cancer	Carobinha do campo	Native	4
6	Cancer	Graviola	Exotic	3	0		0		0		0		0
6	Cancer	Mangabá	Native	4
6	Cancer	None (leaf)	Exotic	3	0		0		0		0		0
6	Cancer	None (fruit)	Exotic	1	8	1	9	1	10	1	0		0
6	Inflammation	Velame	Native	4
6	Inflammation	Algodão	Exotic	3	0		0		0		0		0
6	Inflammation	Angico	Native	4
6	Inflammation	Aroeira	Native	4
6	Inflammation	Avelós	Exotic	4
6	Inflammation	Babosa	Exotic	3	0		0		0		0		0
6	Inflammation	Barbatimão (fruit)	Native	4
6	Inflammation	Barbatimão (bark)	Native	4
6	Inflammation	Cabelo de nego	Native	4
6	Inflammation	Cajú	Native	3	0		0		0		0		0
6	Inflammation	Cajuí	Native	3	0		0		0		0		0
6	Inflammation	Folha Santa	Exotic	4
6	Inflammation	Hortelã grosso	Exotic	3	0		0		0		0		0
6	Inflammation	Jatobá (wine)	Native	3	0		0		0		0		0
6	Inflammation	Jatobá (bark)	Native	3	0		0		0		0		0
6	Inflammation	Mastruz	Exotic	1	8	1	8	1	7	1	4	1	0
6	Inflammation	Muçambé	Native	4
6	Inflammation	None (leaf)	Exotic	3	0		0		0		0		0
6	Inflammation	None (fruit)	Exotic	3	0		0		0		0		0
6	Inflammation	Pacarí	Native	4
6	Inflammation	Paratudo	Native	4
6	Inflammation	Quina	Native	4
6	Inflammation	Romã	Exotic	3	0		0		0		0		0
6	Inflammation	Sucupira (bark)	Native	4
6	Inflammation	Sucupira (seed)	Native	4
6	Inflammation	Transagem	Exotic	4
6	High pressure	Alecrim	Exotic	3	0		0		0		0		0
6	High pressure	Budim	Native	4
6	High pressure	Cagaita (bark)	Native	3	0		0		0		0		0
6	High pressure	Cagaita (fruit)	Native	3	0		0		0		0		0
6	High pressure	Cagaita (leaf)	Native	3	0		0		0		0		0
6	High pressure	Capim santo	Exotic	3	0		0		0		0		0
6	High pressure	Carambola (leaf)	Exotic	4
6	High pressure	Carambola (fruit)	Exotic	4
6	High pressure	Erva Cidreira	Exotic	3	0		0		0		0		0
6	High pressure	Maracujá	Native	1	10	1	10	1	10	1	9	1	0
6	High pressure	Siriguela	Exotic	3	0		0		0		0		0
7	Influenza	Acerola	Exotic	1	9	3	7	4	10	6	10	1	0
7	Influenza	Alcançu (bark)	Native	4
7	Influenza	Alcançu (root)	Native	4
7	Influenza	Alfavaca	Exotic	1	7	5	5	6	9	7	9	4	0
7	Influenza	Alho	Exotic	3	0		0		0		0		0
7	Influenza	Amescla (exudate)	Native	4
7	Influenza	Amescla (bark)	Native	4
7	Influenza	Amescla (seed)	Native	4
7	Influenza	Andu (leaf)	Exotic	3	0		0		0		0		0
7	Influenza	Andu (seed)	Exotic	3	0		0		0		0		0
7	Influenza	Angico (bark)	Native	3	0		0		0		0		0
7	Influenza	Angico (exudate)	Native	3	0		0		0		0		0
7	Influenza	Aroeira	Native	3	0		0		0		0		0
7	Influenza	Arruda	Exotic	1	5	7	8	2	3	12	4	9	0
7	Influenza	Bureré (exudate)	Native	4
7	Influenza	Bureré (bark)	Native	4
7	Influenza	Buriti	Native	1	2	9	3	12	2	13	5	7	0
7	Influenza	Capim santo	Exotic	1	10	2	5	8	10	4	10	2	0
7	Influenza	Carapiá (root)	Native	4
7	Influenza	Carapiá (leaf)	Native	4
7	Influenza	Erva Cidreira	Exotic	1	8	4	5	7	10	3	10	3	0
7	Influenza	Hortelã grosso	Exotic	3	0		0		0		0		0
7	Influenza	Hortelã miúdo	Exotic	1	7	6	6	8	10	2	10	5	0
7	Influenza	Limão	Exotic	1	10	1	9	1	10	1	3	10	0
7	Influenza	Manga	Exotic	3	0		0		0		0		0
7	Influenza	Manjericão	Exotic	1	9	4	4	9	8	9	5	6	0
7	Influenza	Pau d'óleo	Native	1	2	10	4	10	5	11	4	8	0
7	Influenza	Pequí	Native	1	2	8	8	3	8	8	1	11	0
7	Influenza	Puejo	Exotic	4
7	Influenza	Quina	Native	3	0		0		0		0		0
7	Influenza	Sucupira (bark)	Native	3	0		0		0		0		0
7	Influenza	Sucupira (seed)	Native	1	3	7	6	5	7	10	2	12	0
7	Influenza	Tipí (leaf)	Exotic	3	0		0		0		0		0
7	Influenza	Tipí (root)	Exotic	3	0		0		0		0		0
7	Cancer	Avelós	Exotic	4
7	Cancer	Babosa	Exotic	1	5	1	5	1	1	1	0		0
7	Cancer	Bacuparé	Native	4
7	Cancer	Carobinha do campo	Native	4
7	Cancer	Graviola	Exotic	3	0		0		0		0		0
7	Cancer	Mangabá	Native	3	0		0		0		0		0
7	Cancer	None (leaf)	Exotic	4
7	Cancer	None (fruit)	Exotic	4
7	Inflammation	Velame	Native	1	4	2	4	2	3	2	0		0
7	Inflammation	Algodão	Exotic	3	0		0		0		0		0
7	Inflammation	Angico	Native	3	0		0		0		0		0
7	Inflammation	Aroeira	Native	3	0		0		0		0		0
7	Inflammation	Avelós	Exotic	3	0		0		0		0		0
7	Inflammation	Babosa	Exotic	3	0		0		0		0		0
7	Inflammation	Barbatimão (fruit)	Native	3	0		0		0		0		0
7	Inflammation	Barbatimão (bark)	Native	3	0		0		0		0		0
7	Inflammation	Cabelo de nego	Native	3	0		0		0		0		0
7	Inflammation	Cajú	Native	3	0		0		0		0		0
7	Inflammation	Cajuí	Native	3	0		0		0		0		0
7	Inflammation	Folha Santa	Exotic	4
7	Inflammation	Hortelã grosso	Exotic	3	0		0		0		0		0
7	Inflammation	Jatobá (wine)	Native	3	0		0		0		0		0
7	Inflammation	Jatobá (bark)	Native	3	0		0		0		0		0
7	Inflammation	Mastruz	Exotic	1	5	2	9	2	8	2	4	2	0
7	Inflammation	Muçambé	Native	3	0		0		0		0		0
7	Inflammation	None (leaf)	Exotic	4
7	Inflammation	None (fruit)	Exotic	4
7	Inflammation	Pacarí	Native	3	0		0		0		0		0
7	Inflammation	Paratudo	Native	3	0		0		0		0		0
7	Inflammation	Quina	Native	3	0		0		0		0		0
7	Inflammation	Romã	Exotic	1	8	1	10	1	10	1	9	1	0
7	Inflammation	Sucupira (bark)	Native	3	0		0		0		0		0
7	Inflammation	Sucupira (seed)	Native	3	0		0		0		0		0
7	Inflammation	Transagem	Exotic	4
7	High pressure	Alecrim	Exotic	3	0		0		0		0		0
7	High pressure	Budim	Native	3	0		0		0		0		0
7	High pressure	Cagaita (bark)	Native	3	0		0		0		0		0
7	High pressure	Cagaita (fruit)	Native	3	0		0		0		0		0
7	High pressure	Cagaita (leaf)	Native	3	0		0		0		0		0
7	High pressure	Capim santo	Exotic	3	0		0		0		0		0
7	High pressure	Carambola (leaf)	Exotic	3	0		0		0		0		0
7	High pressure	Carambola (fruit)	Exotic	3	0		0		0		0		0
7	High pressure	Erva Cidreira	Exotic	3	0		0		0		0		0
7	High pressure	Maracujá	Native	3	0		0		0		0		0
7	High pressure	Siriguela	Exotic	1	8	1	8	1	10	1	8	1	0
8	Influenza	Acerola	Exotic	3	0		0		10	10	10	2	0
8	Influenza	Alcançu (bark)	Native	4
8	Influenza	Alcançu (root)	Native	4
8	Influenza	Alfavaca	Exotic	1	10	1	10	2	10	3	10	10	0
8	Influenza	Alho	Exotic	1	8	9	10	6	10	1	7	18	0
8	Influenza	Amescla (exudate)	Native	1	9	6	9	13	8	20	6	19	0
8	Influenza	Amescla (bark)	Native	1	7	16	9	11	8	21	8	14	0
8	Influenza	Amescla (seed)	Native	4
8	Influenza	Andu (leaf)	Exotic	1	7	13	7	20	10	15	8	16	0
8	Influenza	Angico (bark)	Native	1	5	20	5	25	10	5	5	20	0
8	Influenza	Angico (exudate)	Native	3	0		0		10	1	10	12	0
8	Influenza	Aroeira	Native	1	8	8	10	10	10	6	5	21	0
8	Influenza	Arruda	Exotic	1	10	3	7	19	10	7	5	23	0
8	Influenza	Bureré (exudate)	Native	4
8	Influenza	Bureré (bark)	Native	4
8	Influenza	Buriti	Native	4
8	Influenza	Capim santo	Exotic	1	5	21	10	5	10	4	10	5	0
8	Influenza	Carapiá (root)	Native	1	8	11	6	21	8	18	10	9	0
8	Influenza	Carapiá (leaf)	Native	3	0		0		8	17
8	Influenza	Erva Cidreira	Exotic	1	5	19	10	4	10	1	10	4	0
8	Influenza	Hortelã grosso	Exotic	1	3	23	8	17	10	8	10	11	0
8	Influenza	Hortelã miúdo	Exotic	1	4	22	10	8	5	24	10	8	0
8	Influenza	Limão	Exotic	1	5	18	10	3	10	2	10	1	0
8	Influenza	Manga	Exotic	1	10	5	8	16	10	9	10	13	0
8	Influenza	Manjericão	Exotic	1	10	2	7	24	10	11	10	7	0
8	Influenza	Pau d'óleo	Native	1	8	10	9	12	5	25	5	22	0
8	Influenza	Pequí	Native	2	0		8	14	0		0
8	Influenza	Puejo	Exotic	1	7	12	10	9	5	23	10	6	0
8	Influenza	Quina	Native	3	0		0		8	22	3	23	0
8	Influenza	Sucupira (bark)	Native	1	7	17	8	15	9	16	8	24	0
8	Influenza	Sucupira (seed)	Native	1	10	4	10	1	8	19	3	15	0
8	Influenza	Tipí (leaf)	Exotic	1	7	14	7	23	10	12	8	17	0
8	Influenza	Tipí (root)	Exotic	1	7	15	7	22	10	13	2	25	0
8	Cancer	Avelós	Exotic	1	10	2	10	2	10	1			10	1
8	Cancer	Babosa	Exotic	1	10	1	10	1	10	2	2	4	4	2
8	Cancer	Bacuparé	Native	4
8	Cancer	Carobinha do campo	Native	3	0		0		5	10
8	Cancer	Graviola	Exotic	1	10	4	8	4	10	5	10	1	0
8	Cancer	Mangabá	Native	3	0		0		5	11
8	Cancer	None (leaf)	Exotic	1	10	6	8	6	10	4			0
8	Cancer	None (fruit)	Exotic	1	10	5	8	5	10	3	3	2	0
8	Inflammation	Velame	Native	1	10	3	8	3	5	8	3	3	0
8	Inflammation	Algodão	Exotic	2	0		8	20	10	1
8	Inflammation	Angico	Native	2	0		7	23	10	1
8	Inflammation	Aroeira	Native	2	0		9	10	10	1
8	Inflammation	Avelós	Exotic	2	0		10	2	10	1			10	1
8	Inflammation	Babosa	Exotic	1	10	1	10	1	10	1
8	Inflammation	Barbatimão (fruit)	Native	2	0		9	5	4	22
8	Inflammation	Barbatimão (bark)	Native	2	0		8	17	5	13
8	Inflammation	Cabelo de nego	Native	2	0		8	15	5	13
8	Inflammation	Cajú	Native	2	0		9	11	7	12
8	Inflammation	Cajuí	Native	2	0		9	14	5	13
8	Inflammation	Folha Santa	Exotic	2	0		9	6	8	10
8	Inflammation	Hortelã grosso	Exotic	2	0		7	22	8	10
8	Inflammation	Jatobá (wine)	Native	2	0		9	10	4	22
8	Inflammation	Jatobá (bark)	Native	2	0		8	16	5	13			9	3
8	Inflammation	Mastruz	Exotic	1	9	3	7	21	10	1	2	2
8	Inflammation	Muçambé	Native	2	0		9	12	5	13
8	Inflammation	None (leaf)	Exotic	3	0		0		10	1
8	Inflammation	None (fruit)	Exotic	1	8	4	0	10	1	0
8	Inflammation	Pacarí	Native	2	0		9	13	5	13			10	2
8	Inflammation	Paratudo	Native	2	0		9	7	4	22
8	Inflammation	Quina	Native	2	0		8	18	5	13
8	Inflammation	Romã	Exotic	1	9	2	9	4	9	9	7	1
8	Inflammation	Sucupira (bark)	Native	2	0		0		5	13			9	4
8	Inflammation	Sucupira (seed)	Native	2	0		10	3	5	13			9	5
8	Inflammation	Transagem	Exotic	2	0		8	19	4	22
8	High pressure	Alecrim	Exotic	1	10	1	10	1	7	7	7	5	0
8	High pressure	Budim	Native	4
8	High pressure	Cagaita (bark)	Native	3	0		0		3	8
8	High pressure	Cagaita (fruit)	Native	3	0		0		2	10	10	4
8	High pressure	Cagaita (leaf)	Native	3	0		0		3	9
8	High pressure	Capim santo	Exotic	1	10	4	8	5	10	5	10	5	10	3
8	High pressure	Carambola (leaf)	Exotic	1	8	6	0		10	4
8	High pressure	Carambola (fruit)	Exotic	3	0		0		8	6	7	7
8	High pressure	Erva Cidreira	Exotic	1	10	2	8	4	10	3	10	2	0
8	High pressure	Maracujá	Native	1	8	5	9	3	10	2	10	1	0
8	High pressure	Siriguela	Exotic	1	10	3	10	2	10	1	5	6	0
9	Influenza	Acerola	Exotic	3	0		0		5	24	10	4	0
9	Influenza	Alcançu (bark)	Native	3	0		0		3	28	0		0
9	Influenza	Alcançu (root)	Native	1	4	20	5	17	2	31	10	3	0
9	Influenza	Alfavaca	Exotic	1	10	1	7	10	8	11	8	11	0
9	Influenza	Alho	Exotic	1	4	18	6	15	9	10	6	18	5	8
9	Influenza	Amescla (exudate)	Native	3	0		0		8	15	9	10	8	2
9	Influenza	Amescla (bark)	Native	1	4	19	4	19	4	25	0		0
9	Influenza	Amescla (seed)	Native	3	0		0		4	25	0		0
9	Influenza	Andu (leaf)	Exotic	1	10	3	1	22	7	17	3	20	3	13
9	Influenza	Andu (seed)	Exotic	1	2	23	10	3	8	13	10	5	6	7
9	Influenza	Angico (bark)	Native	1	6	16	7	11	9	5	6	16	2	15
9	Influenza	Angico (exudate)	Native	1	9	5	5	18	9	6	9	7	4	11
9	Influenza	Aroeira	Native	3	0		0		9	9	4	17	2	14
9	Influenza	Arruda	Exotic	1	10	2	6	13	4	26	4	18	6	6
9	Influenza	Bureré (exudate)	Native	3	0		0		1	32	0		0
9	Influenza	Bureré (bark)	Native	3	0		0		2	30	0		0
9	Influenza	Buriti	Native	1	10	4	10	1	4	27	5	19	7	3
9	Influenza	Capim santo	Exotic	1	8	8	2	21	8	14	6	15	0
9	Influenza	Carapiá (root)	Native	1	7	13	9	6	9	8	8	12	0
9	Influenza	Carapiá (leaf)	Native	3	0		0		9	7	0		0
9	Influenza	Erva Cidreira	Exotic	1	7	12	0	23	6	20	8	13	0
9	Influenza	Hortelã grosso	Exotic	3	0		0		7	18	9	8	0
9	Influenza	Hortelã miúdo	Exotic	1	7	10	9	4	10	1	10	2	0
9	Influenza	Limão	Exotic	1	9	6	6	14	10	4	7	14	5	9
9	Influenza	Manga	Exotic	1	3	21	6	16	6	19	3	21	0
9	Influenza	Manjericão	Exotic	1	6	15	8	8	7	16	9	9	0
9	Influenza	Pau d'óleo	Native	1	3	22	8	7	3	29	6	17	8	1
9	Influenza	Pequí	Native	1	9	7	9	5	6	23	10	6	7	3
9	Influenza	Puejo	Exotic	1	6	14	10	2	10	3	10	1	0
9	Influenza	Quina	Native	3	0		0		0		0		0
9	Influenza	Sucupira (bark)	Native	3	0		0		6	21	7	14	0
9	Influenza	Sucupira (seed)	Native	1	7	11	8	9	9	12	5	15	6	5
9	Influenza	Tipí (leaf)	Exotic	1	8	9	3	20	6	22	2	22	5	10
9	Influenza	Tipí (root)	Exotic	1	5	17	7	12	10	2	4	19	4	12
9	Cancer	Avelós	Exotic	4
9	Cancer	Babosa	Exotic	3	0		0		9	1	7	2	9	1
9	Cancer	Bacuparé	Native	4
9	Cancer	Carobinha do campo	Native	3	0		8	2	5	6	0		6	4
9	Cancer	Graviola	Exotic	1	3	6	2	6	2	6	0		0
9	Cancer	Mangabá	Native	1	8	2	6	5	8	3	0		8	2
9	Cancer	None (leaf)	Exotic	1	5	5	7	3	8	2	0		7	3
9	Cancer	None (fruit)	Exotic	1	8	1	9	1	7	4	8	1	4	6
9	Inflammation	Velame	Native	1	6	4	5	4	6	5	0		5	5
9	Inflammation	Algodão	Exotic	1	9	3	10	1	10	1	5	10	0
9	Inflammation	Angico	Native	1	7	10	7	6	6	12	4	11	5	4
9	Inflammation	Aroeira	Native	1	3	15	7	7	7	11	6	8	4	5
9	Inflammation	Avelós	Exotic	4
9	Inflammation	Babosa	Exotic	1	6	12	5	12	9	5	4	12	7	1
9	Inflammation	Barbatimão (fruit)	Native	3	0		0		0		0		0
9	Inflammation	Barbatimão (bark)	Native	1	10	1	9	5	4	13	0		4	6
9	Inflammation	Cabelo de nego	Native	4
9	Inflammation	Cajú	Native	1	8	8	4	13	8	10	7	5	3	8
9	Inflammation	Cajuí	Native	1	7	11	4	14	2	15	7	6	3	8
9	Inflammation	Folha Santa	Exotic	1	5	13	10	2	10	1	6	7	0
9	Inflammation	Hortelã grosso	Exotic	1	9	4	6	8	9	6	8	3	0
9	Inflammation	Jatobá (wine)	Native	3	0		0		0		0		0
9	Inflammation	Jatobá (bark)	Native	3	0		0		0		0		0
9	Inflammation	Mastruz	Exotic	1	9	5	10	3	10	1	9	2	0
9	Inflammation	Muçambé	Native	4
9	Inflammation	None (leaf)	Exotic	3	0		0		8	9	0		0
9	Inflammation	None (fruit)	Exotic	1	8	7	3	15	8	9	2	14	3	9
9	Inflammation	Pacarí	Native	1	9	6	5	11	3	14	8	4	5	3
9	Inflammation	Paratudo	Native	4
9	Inflammation	Quina	Native	3	0		0		0		0		0
9	Inflammation	Romã	Exotic	1	10	2	10	4	10	1	10	1	0
9	Inflammation	Sucupira (bark)	Native	3	0		0		0		0		0
9	Inflammation	Sucupira (seed)	Native	1	7	9	6	9	8	8	3	13	6	2
9	Inflammation	Transagem	Exotic	1	4	14	6	10	9	7	6	9	0
9	High pressure	Alecrim	Exotic	1	10	2	9	2	9	2	8	5	0
9	High pressure	Budim	Native	3	0		0		0		0		0
9	High pressure	Cagaita (bark)	Native	3	0		0		0		0		0
9	High pressure	Cagaita (fruit)	Native	3	0		0		0		0		0
9	High pressure	Cagaita (leaf)	Native	3	0		0		0		0		0
9	High pressure	Capim santo	Exotic	1	8	4	6	5	8	3	9	4	0
9	High pressure	Carambola (leaf)	Exotic	3	0		0		0		0		0
9	High pressure	Carambola (fruit)	Exotic	3	0		0		0		0		0
9	High pressure	Erva Cidreira	Exotic	1	7	5	7	4	7	4	10	3	0
9	High pressure	Maracujá	Native	1	10	1	10	1	6	5	10	2	0
9	High pressure	Siriguela	Exotic	1	9	3	8	3	10	1	10	1	0
10	Influenza	Acerola	Exotic	3	0		0		10	2			0
10	Influenza	Alcançu (bark)	Native	4
10	Influenza	Alcançu (root)	Native	4
10	Influenza	Alfavaca	Exotic	1	10	1	8	2	4	22	10	1	0
10	Influenza	Alho	Exotic	1	10	1	2	10	10	3	1	9	2	14
10	Influenza	Amescla (exudate)	Native	4
10	Influenza	Amescla (bark)	Native	4
10	Influenza	Amescla (seed)	Native	4
10	Influenza	Andu (leaf)	Exotic	1	3	11	1	13	8	9	1	9	3	13
10	Influenza	Andu (seed)	Exotic	3	0		0		3	23			0
10	Influenza	Angico (bark)	Native	3	0		0		9	10			7	4
10	Influenza	Angico (exudate)	Native	3	0		0		2	24			0
10	Influenza	Aroeira	Native	3	0		0		9	8			8	2
10	Influenza	Arruda	Exotic	1	10	1	9	1	8	15	2	7	0
10	Influenza	Bureré (exudate)	Native	4
10	Influenza	Bureré (bark)	Native	4
10	Influenza	Buriti	Native	1	10	1	3	7	6	17	2	6	4	10
10	Influenza	Capim santo	Exotic	3	0		0		9	6			0
10	Influenza	Carapiá (root)	Native	3	0		0		2	26			6	5
10	Influenza	Carapiá (leaf)	Native	3	0		0		2	25			6	5
10	Influenza	Erva Cidreira	Exotic	3	0		0		9	7			0
10	Influenza	Hortelã grosso	Exotic	3	0		0		8	11			0
10	Influenza	Hortelã miúdo	Exotic	3	0		0		8	14			0
10	Influenza	Limão	Exotic	1	10	1	7	3	9	5	4	4	0
10	Influenza	Manga	Exotic	2	0		1	12	10	1	1	8	1	15
10	Influenza	Manjericão	Exotic	1	10	1	3	6	4	21	10	2	0
10	Influenza	Pau d'óleo	Native	3	0		0		2	27			6	7
10	Influenza	Pequí	Native	1	8	9	2	11	6	19	3	5	4	11
10	Influenza	Puejo	Exotic	1	10	1	5	4	10	4	9	3	0
10	Influenza	Quina	Native	3	0		0		7	16			7	3
10	Influenza	Sucupira (bark)	Native	3	0		0		6	18			5	8
10	Influenza	Sucupira (seed)	Native	1	7	8	4	5	5	20	1	9	9	1
10	Influenza	Tipí (leaf)	Exotic	1	10	10	3	8	8	12	1	9	5	12
10	Influenza	Tipí (root)	Exotic	3	0		0		8	13			3	9
10	Cancer	Avelós	Exotic	1	8	5	7	5	5	5	0		0
10	Cancer	Babosa	Exotic	1	10	3	10	1	10	1	1	3	10	1
10	Cancer	Bacuparé	Native	4
10	Cancer	Carobinha do campo	Native	4
10	Cancer	Graviola	Exotic	1	9	4	9	3	10	2	10	1	0
10	Cancer	Mangabá	Native	3	0		0		4	6			0
10	Cancer	None (leaf)	Exotic	1	10	2	8	4	9	3	0		0
10	Cancer	None (fruit)	Exotic	1	10	1	9	2	8	4	9	2	9	2
10	Inflammation	Velame	Native	4
10	Inflammation	Algodão	Exotic	1	7	6	6	12	9	4	2	12	4	16
10	Inflammation	Angico	Native	3	0		0		5	17	4	8	8	10
10	Inflammation	Aroeira	Native	1	5	9	8	7	9	6	4	10	9	6
10	Inflammation	Avelós	Exotic	3	0		0		2	21	0		0
10	Inflammation	Babosa	Exotic	3	0		0		10	3	1	15	10	2
10	Inflammation	Barbatimão (fruit)	Native	1	3	12	7	10	7	9	2	12	8	11
10	Inflammation	Barbatimão (bark)	Native	1	8		3	10	2	7	9	5	9	5
10	Inflammation	Cabelo de nego	Native	1	3	12	7	10	7	9	2	13	8	11
10	Inflammation	Cajú	Native	1	8	4	8	9	10	1	4	9	7	13
10	Inflammation	Cajuí	Native	3	0		0		7	9	0		0
10	Inflammation	Folha Santa	Exotic	1	7	5	8	8	8	8	7	3	5	15
10	Inflammation	Hortelã grosso	Exotic	3	0		0		9	5	5	5	0
10	Inflammation	Jatobá (wine)	Native	3	0		0		2	22	0		0
10	Inflammation	Jatobá (bark)	Native	1	6	8	10	3	7	9	5	7	8	9
10	Inflammation	Mastruz	Exotic	1	4	10	7	11	8	7	7	4	0
10	Inflammation	Muçambé	Native	4
10	Inflammation	None (leaf)	Exotic	3	0		0		9	2	0		0
10	Inflammation	None (fruit)	Exotic	1	6	7	9	6	9	3	9	1	7	12
10	Inflammation	Pacarí	Native	1	10	1	10	1	7	9	8	2	9	7
10	Inflammation	Paratudo	Native	1	2	13	10	4	4	20	2	14	9	3
10	Inflammation	Quina	Native	1	4	11	4	13	7	9	1	16	10	4
10	Inflammation	Romã	Exotic	1	10	2	9	5	10	2	3	11	6	14
10	Inflammation	Sucupira (bark)	Native	3	0		0		5	19	0		0
10	Inflammation	Sucupira (seed)	Native	3	0		0		5	18	0		0
10	Inflammation	Transagem	Exotic	4
10	High pressure	Alecrim	Exotic	3	0		0		8	6	7	6	0
10	High pressure	Budim	Native	4
10	High pressure	Cagaita (bark)	Native	3	0		0		4	8	0		0
10	High pressure	Cagaita (fruit)	Native	3	0		0		4	10	8	5	7	2
10	High pressure	Cagaita (leaf)	Native	3	0		0		4	9	0		0
10	High pressure	Capim santo	Exotic	1	10	1	9	4	9	4	9	4	0
10	High pressure	Carambola (leaf)	Exotic	3	0		0		9	2	0		0
10	High pressure	Carambola (fruit)	Exotic	3	0		0		9	3	9	3	8	1
10	High pressure	Erva Cidreira	Exotic	1	9	3	9	3	10	1	9	2	0
10	High pressure	Maracujá	Native	1	8	4	9	2	7	7	10	1	0
10	High pressure	Siriguela	Exotic	1	9	2	10	1	9	5	0		0
11	Influenza	Acerola	Exotic	1	10	1	10	10	10	5	10	1	0
11	Influenza	Alcançu (bark)	Native	4
11	Influenza	Alcançu (root)	Native	4
11	Influenza	Alfavaca	Exotic	1	7	16	8	22	8	22	10	6	0
11	Influenza	Alho	Exotic	1	10	4	10	7	10	3	10	12	0
11	Influenza	Amescla (exudate)	Native	1	8	11	10	8	9	20	3	21	0
11	Influenza	Amescla (bark)	Native	1	8	12	10	9	9	15	7	19	0
11	Influenza	Amescla (seed)	Native	4
11	Influenza	Andu (leaf)	Exotic	1	1	27	3	25	10	8	9	4	0
11	Influenza	Andu (seed)	Exotic	3	0		0		7	24	10	15	0
11	Influenza	Angico (bark)	Native	1	3	22	9	13	10	6	9	16	10	4
11	Influenza	Angico (exudate)	Native	1	7	18	9	14	10	7	7	18	0
11	Influenza	Aroeira	Native	1	9	10	9	12	9	18	3	22	10	5
11	Influenza	Arruda	Exotic	1	9	5	10	2	10	2	10	13	0
11	Influenza	Bureré (exudate)	Native	4
11	Influenza	Bureré (bark)	Native	4
11	Influenza	Buriti	Native	1	2	25	8	19	8	21	10	10	0
11	Influenza	Capim santo	Exotic	1	10	2	9	18	10	12	10	5	0
11	Influenza	Carapiá (root)	Native	1	4	21	10	5	8	23	9	14	0
11	Influenza	Carapiá (leaf)	Native	3	0		0		0		0		0
11	Influenza	Erva Cidreira	Exotic	1	7	17	8	21	10	9	8	17	0
11	Influenza	Hortelã grosso	Exotic	1	9	8	10	4	9	16	10	8	0
11	Influenza	Hortelã miúdo	Exotic	1	9	7	10	3	10	1	10	7	0
11	Influenza	Limão	Exotic	1	10	3	10	6	10	1	10	3	9	6
11	Influenza	Manga	Exotic	1	6	20	2	26	10	4	5	20	0
11	Influenza	Manjericão	Exotic	1	9	6	10	1	9	17	10	9	0
11	Influenza	Pau d'óleo	Native	1	2	26	9	16	2	26	2	23	0
11	Influenza	Pequí	Native	1	2	23	9	17	10	10	10	11	0
11	Influenza	Puejo	Exotic	1	7	19	7	23	3	25	10	2	0
11	Influenza	Quina	Native	1	9	9	7	20	9	13	2	26	10	1
11	Influenza	Sucupira (bark)	Native	1	8	13	9	11	10	14	2	25	10	2
11	Influenza	Sucupira (seed)	Native	1	2	24	7	24	9	19	2	24	10	3
11	Influenza	Tipí (leaf)	Exotic	1	8	14	10	1	1	28	1	28	0
11	Influenza	Tipí (root)	Exotic	1	8	15	9	15	1	27	1	27	0
11	Cancer	Avelós	Exotic	4
11	Cancer	Babosa	Exotic	1	10	2	10	2	9	1	7	4	10	1
11	Cancer	Bacuparé	Native	4
11	Cancer	Carobinha do campo	Native	4
11	Cancer	Graviola	Exotic	1	9	5	10	3	3	5	10	1	0
11	Cancer	Mangabá	Native	1	9	6	9	4	5	4	0		0
11	Cancer	None (leaf)	Exotic	3	0		0		9	3	0		0
11	Cancer	None (fruit)	Exotic	1	10	1	10	1	9	2	10	2	0
11	Inflammation	Velame	Native	1	10	3	9	5	1	6	9	3	0
11	Inflammation	Algodão	Exotic	1	10	5	9	13	10	4	8	7	0
11	Inflammation	Angico	Native	1	7	13	10	6	10	3	8	10	9	1
11	Inflammation	Aroeira	Native	1	9	7	9	16	9	6	8	5	9	1
11	Inflammation	Avelós	Exotic	4
11	Inflammation	Babosa	Exotic	1	7	12	9	11	3	18	1	18	9
11	Inflammation	Barbatimão (fruit)	Native	3	0		0		0		0		0
11	Inflammation	Barbatimão (bark)	Native	1	10	2	10	3	9	6	2	13	9	1
11	Inflammation	Cabelo de nego	Native	1	9	9	10	5	9	6	9	3	9	1
11	Inflammation	Cajú	Native	1	9	9	4	17	10	2	7	11	9	1
11	Inflammation	Cajuí	Native	1	5	18	4	18	9	5	7	12	9	1
11	Inflammation	Folha Santa	Exotic	1	8	16	10	10	3	19	2	15	0
11	Inflammation	Hortelã grosso	Exotic	1	9	11	10	8	3	17	8	9	0
11	Inflammation	Jatobá (wine)	Native	1	7	14	10	2	3	20	1	19	9	1
11	Inflammation	Jatobá (bark)	Native	1	9	10	9	15	9	6	8	6	9	1
11	Inflammation	Mastruz	Exotic	1	10	6	9	12	10	1	8	8	0
11	Inflammation	Muçambé	Native	1	5	17	10	4	9	6	2	16	0
11	Inflammation	None (leaf)	Exotic	3	0		0		4	16	0		0
11	Inflammation	None (fruit)	Exotic	1	10	4	10	7	4	16	9	2	0
11	Inflammation	Pacarí	Native	1	10	1	10	1	9	6	9	4	9	1
11	Inflammation	Paratudo	Native	4
11	Inflammation	Quina	Native	1	10	3	9	14	9	6	2	14	9	1
11	Inflammation	Romã	Exotic	1	9	8	10	9	9	6	9	1	9	0
11	Inflammation	Sucupira (bark)	Native	1	4	19	9	17	9	6	2	17	9	0
11	Inflammation	Sucupira (seed)	Native	3	0		0		9	6	0		0
11	Inflammation	Transagem	Exotic	3	0		0		0		0		0
11	High pressure	Alecrim	Exotic	1	10	3	10	3	9	5	8	5	0
11	High pressure	Budim	Native	1	9	5	9	6	1	1	7	6	0
11	High pressure	Cagaita (bark)	Native	3	0		0		3	8	0		0
11	High pressure	Cagaita (fruit)	Native	3	0		0		3	8	9	4	0
11	High pressure	Cagaita (leaf)	Native	3	0		0		3	8	0		0
11	High pressure	Capim santo	Exotic	1	9	3	9	4	10	2	9	1	0
11	High pressure	Carambola (leaf)	Exotic	3	0		0		3	6	0		0
11	High pressure	Carambola (fruit)	Exotic	1	10	2	9	7	3	7	9	3	0
11	High pressure	Erva Cidreira	Exotic	1	9	4	10	2	10	1	10	2	0
11	High pressure	Maracujá	Native	1	10	1	10	1	10	4	10	1	5	1
11	High pressure	Siriguela	Exotic	1	9	6	9	5	10	3	9	2	0
12	Influenza	Acerola	Exotic	1	10	2	10	2	10	1	10	1	0
12	Influenza	Alcançu (bark)	Native	3	0		0		10	1	0		0
12	Influenza	Alcançu (root)	Native	1	9	4	10	1	10	1	10	2	0
12	Influenza	Alfavaca	Exotic	1	8	9	5	18	10	1	9	3	0
12	Influenza	Alho	Exotic	1	10	1	9	4	10	1	2	24	2	5
12	Influenza	Amescla (exudate)	Native	1	7	11	6	10	9	18	5	18	0
12	Influenza	Amescla (bark)	Native	3	0		0		9	18	0		0
12	Influenza	Amescla (seed)	Native	3	0		0		0		0		0
12	Influenza	Andu (leaf)	Exotic	3	0		0		0		0		0
12	Influenza	Andu (seed)	Exotic	3	0		0		0		0		0
12	Influenza	Angico (bark)	Native	1	6	13	6	12	10	1	8	14	0
12	Influenza	Angico (exudate)	Native	1	5	15	7	7	10	1	8	13	0
12	Influenza	Aroeira	Native	3	0		0		0		0		0
12	Influenza	Arruda	Exotic	1	5	17	5	14	10	1	4	19	0
12	Influenza	Bureré (exudate)	Native	3	0		0		0		0		0
12	Influenza	Bureré (bark)	Native	3	0		0		0		0		0
12	Influenza	Buriti	Native	3	0		0		0		0		0
12	Influenza	Capim santo	Exotic	1	8	8	4	19	10	1	9	3	0
12	Influenza	Carapiá (root)	Native	1	9	3	8	5	9	17	8	10	0
12	Influenza	Carapiá (leaf)	Native	3	0		0		9	17	0		0
12	Influenza	Erva Cidreira	Exotic	1	9	5	5	15	10	1	9	3	0
12	Influenza	Hortelã grosso	Exotic	1	4	20	3	16	10	1	9	3	0
12	Influenza	Hortelã miúdo	Exotic	1	5	16	5	15	10	1	9	3	0
12	Influenza	Limão	Exotic	1	8	6	5	13	10	1	8	11	0
12	Influenza	Manga	Exotic	3	0		0		10	1	0		0
12	Influenza	Manjericão	Exotic	1	8	10	5	17	10	1	9	3	0
12	Influenza	Pau d'óleo	Native	3	0		0		0		0		0
12	Influenza	Pequí	Native	1	10	3	9	3	8	19	7	15	0
12	Influenza	Puejo	Exotic	1	8	7	4	20	10	1	9	3	0
12	Influenza	Quina	Native	1	4	19	7	8	10	1	3	21	8	1
12	Influenza	Sucupira (bark)	Native	1	4	18	7	9	10	1	6	16	8	2
12	Influenza	Sucupira (seed)	Native	1	7	12	6	11	10	1	3	22	8	3
12	Influenza	Tipí (leaf)	Exotic	3	0		0		10	1	0		0
12	Influenza	Tipí (root)	Exotic	1	5	14	7	6	10	1	3	20	5	4
12	Cancer	Avelós	Exotic	3	0		0		9	4	0		10	1
12	Cancer	Babosa	Exotic	1	9	3	9	3	10	1	2	5	7	2
12	Cancer	Bacuparé	Native	3	0		0		5	8	0		0
12	Cancer	Carobinha do campo	Native	3	0		0		8	7	0		0
12	Cancer	Graviola	Exotic	1	10	1	10	1	9	6	6	2	0
12	Cancer	Mangabá	Native	1	8	5	9	4	9	5	9	1	0
12	Cancer	None (leaf)	Exotic	1	8	4	10	3	10	3	0		0
12	Cancer	None (fruit)	Exotic	1	9	2	10	2	10	2	0		0
12	Inflammation	Velame	Native	3	0		0		3	9	9		0
12	Inflammation	Algodão	Exotic	1	10	2	10	1	9	8	6	5	0
12	Inflammation	Angico	Native	1	7	14	6	14	9	8	6	6	0
12	Inflammation	Aroeira	Native	1	7	15	7	12	10	1	3	10	0
12	Inflammation	Avelós	Exotic	3	0		0		9	8	0		10	1
12	Inflammation	Babosa	Exotic	1	0		0		10	1	0		7	4
12	Inflammation	Barbatimão (fruit)	Native	1	8	10	9	7	6	22	0		0
12	Inflammation	Barbatimão (bark)	Native	1	8	9	9	6	8	13	5	8	0
12	Inflammation	Cabelo de nego	Native	1	8	11	8	9	6	21	0		0
12	Inflammation	Cajú	Native	3	0		0		10	1	0		0
12	Inflammation	Cajuí	Native	3	0		0		8	12	0		0
12	Inflammation	Folha Santa	Exotic	1	7	16	6	16	5	23	0		0
12	Inflammation	Hortelã grosso	Exotic	3	0		0		8	10	0		0
12	Inflammation	Jatobá (wine)	Native	1	10	3	10	5	5	24	8	2	0
12	Inflammation	Jatobá (bark)	Native	1	9	5	6	17	8	14	2	12	0
12	Inflammation	Mastruz	Exotic	1	10	1	10	1	9	8	6	4	0
12	Inflammation	Muçambé	Native	1	8	8	10	4	8	15	8	1	0
12	Inflammation	None (leaf)	Exotic	3	0		0		10	1	0		0
12	Inflammation	None (fruit)	Exotic	1	9	6	7	13	10	1	1	13	0
12	Inflammation	Pacarí	Native	1	9	3	10	3	8	16	6	7	0
12	Inflammation	Paratudo	Native	3	0		0		7	17	0		0
12	Inflammation	Quina	Native	1	7	12	6	15	7	18	0	14	8	2
12	Inflammation	Romã	Exotic	1	9	4	8	8	10	1	4	9	0
12	Inflammation	Sucupira (bark)	Native	1	7	13	7	11	7	19	6	3	0
12	Inflammation	Sucupira (seed)	Native	1	8	7	7	10	7	20	2	11	8	3
12	Inflammation	Transagem	Exotic	4
12	High pressure	Alecrim	Exotic	3	0		0		6	7	4	8	0
12	High pressure	Budim	Native	3	0		0		8	10	10	1	0
12	High pressure	Cagaita (bark)	Native	1	8	6	5	6	8	8	0		0
12	High pressure	Cagaita (fruit)	Native	1	9	3	8	4	5	11	5	7	8	1
12	High pressure	Cagaita (leaf)	Native	3	0		0		8	7	0		0
12	High pressure	Capim santo	Exotic	1	9	2	9	2	10	2	9	3	0
12	High pressure	Carambola (leaf)	Exotic	3	0		0		8	6	0		0
12	High pressure	Carambola (fruit)	Exotic	3	0		0		8	5	6	6	0
12	High pressure	Erva Cidreira	Exotic	1	8	5	7	5	9	4	9	2	0
12	High pressure	Maracujá	Native	1	8	4	8	3	9	3	8	4	8	2
12	High pressure	Siriguela	Exotic	1	10	1	10	1	10	1	7	5	0
13	Influenza	Acerola	Exotic	1	10	4	10	7	9	11	10	3	0
13	Influenza	Alcançu (bark)	Native	3	0		0		0	35			0
13	Influenza	Alcançu (root)	Native	3	0		0		0	36			0
13	Influenza	Alfavaca	Exotic	1	7	5	3	2	2	29	8	14	0
13	Influenza	Alho	Exotic	1	10	2	10	22	10	3	10	1	0
13	Influenza	Amescla (exudate)	Native	1	3	21	0		1	32	8	11	0
13	Influenza	Amescla (bark)	Native	1	2	29	7	16	1	30	8	10	4	1
13	Influenza	Amescla (seed)	Native	3	0		0		1	31	1	31	0
13	Influenza	Andu (leaf)	Exotic	1	3	18	8	14	8	13	0		0
13	Influenza	Angico (bark)	Native	1	6	8	10	4	10	5	8	19	0
13	Influenza	Angico (exudate)	Native	1	6	7	10	9	7	17	10	4	0
13	Influenza	Aroeira	Native	1	6	6	10	10	10	6	5	19	0
13	Influenza	Arruda	Exotic	3	0		0		6	18	0		0
13	Influenza	Bureré (exudate)	Native	1	1	30	0		4	26	0		4	1
13	Influenza	Bureré (bark)	Native	1	5	14	0		4	25	0		0
13	Influenza	Buriti	Native	2	0		8	12	1	33			0
13	Influenza	Capim santo	Exotic	2	0		7	17	10	7	10	7	0
13	Influenza	Carapiá (root)	Native	1	2	11	3	21	6	20	10	5	0
13	Influenza	Carapiá (leaf)	Native	3	0		0		2	28			0
13	Influenza	Erva Cidreira	Exotic	1	3	20	8	15	8	12	10	8	0
13	Influenza	Hortelã grosso	Exotic	1	3	19	0		10	9	6	15	0
13	Influenza	Hortelã miúdo	Exotic	1	2	21	10	11	10	8	6	13	0
13	Influenza	Limão	Exotic	1	10	1	10	8	9	10	10	6	0
13	Influenza	Manga	Exotic	3	0		0		10	2			0
13	Influenza	Manjericão	Exotic	1	5	15	7	18	8	14	10	9	0
13	Influenza	Pau d'óleo	Native	1	5	16	10	4	4	24	2	22	0
13	Influenza	Pequí	Native	1	4	17	10	3	1	34	0		0
13	Influenza	Puejo	Exotic	2	0		8	13	6	21	0		0
13	Influenza	Quina	Native	1	5	13	5	20	3	27	8	12	0
13	Influenza	Sucupira (bark)	Native	1	6	10	10	6	4	22	6	17	0
13	Influenza	Sucupira (seed)	Native	1	6	9	10	5	4	23	6	16	0
13	Influenza	Tipí (leaf)	Exotic	1	5	12	5	19	8	16	0		0
13	Influenza	Tipí (root)	Exotic	1	10	3	10	1	10	1	5	21	0
13	Cancer	Avelós	Exotic	1	4	5	6	4	2	6	0		0
13	Cancer	Babosa	Exotic	1	8	2	6	2	9	1	5	2	10	1
13	Cancer	Bacuparé	Native	4
13	Cancer	Carobinha do campo	Native	4
13	Cancer	Graviola	Exotic	1	5	4	6	3	2	5	0		0
13	Cancer	Mangabá	Native	1	8	1	6	1	3	5	4	3	0
13	Cancer	None (leaf)	Exotic	1		4	7	5	6	9	3		0
13	Cancer	None (fruit)	Exotic	1	4	6	5	5	9	2	0		0
13	Inflammation	Velame	Native	1	8	3	3	7	7	4	5	1	0
13	Inflammation	Algodão	Exotic	1	8	16	8	14	10	9	10	1	0
13	Inflammation	Angico	Native	1	10	7	9	9	10	3	10	1	0
13	Inflammation	Aroeira	Native	1	5	19	10	5	10	2	10	1	0
13	Inflammation	Avelós	Exotic	2	0		6	17	4	26	0		0
13	Inflammation	Babosa	Exotic	1	6	17	7	16	10	1	10	1	10	1
13	Inflammation	Barbatimão (fruit)	Native	1	10	2	10	3	5	17	10	1	0
13	Inflammation	Barbatimão (bark)	Native	1	10	3	10	4	5	23	10	1	0
13	Inflammation	Cabelo de nego	Native	1	9	13	9	12	6	14	10	1	0
13	Inflammation	Cajú	Native	2	0		6	19	10	6	0		0
13	Inflammation	Cajuí	Native	2	0		6	18	10	7	0		0
13	Inflammation	Folha Santa	Exotic	1	6	18	5	21	7	13	10	1	0
13	Inflammation	Hortelã grosso	Exotic	1	9	14	8	15	10	8	10	1	0
13	Inflammation	Jatobá (wine)	Native	1	10	1	10	1	10	12	10	1	0
13	Inflammation	Jatobá (bark)	Native	1	10	8	9	11	5	25	10	1	0
13	Inflammation	Mastruz	Exotic	1	10	9	9	10	10	4	10	1	0
13	Inflammation	Muçambé	Native	1	9	12	9	8	6	16	10	1	0
13	Inflammation	None (leaf)	Exotic	3	0		0		10	10			0
13	Inflammation	None (fruit)	Exotic	3	0		0		10	11			0
13	Inflammation	Pacarí	Native	1	8	15	10	2	5	21	10	1	0
13	Inflammation	Paratudo	Native	1	10	4	9	7	6	15	10	1	0
13	Inflammation	Quina	Native	1	10	6	8	13	5	24	10	1	0
13	Inflammation	Romã	Exotic	1	10	5	5	20	10	5	10	1	0
13	Inflammation	Sucupira (bark)	Native	1	9	11	9	7	6	19	10	1	0
13	Inflammation	Sucupira (seed)	Native	1	9	10	9	6	6	20	10	1	0
13	Inflammation	Transagem	Exotic	1	1	20	5	22	0	27	0		0
13	High pressure	Alecrim	Exotic	1	2	5	3	5	7	5	10	5	0
13	High pressure	Budim	Native	3	0		0		2	10	10	2	0
13	High pressure	Cagaita (bark)	Native	3	0		0		5	8			0
13	High pressure	Cagaita (fruit)	Native	1	10	2	8	1	3	11	10	6	3	1
13	High pressure	Cagaita (leaf)	Native	3	0		0		4	9			0
13	High pressure	Capim santo	Exotic	3	0		0		7	4	10	3	0
13	High pressure	Carambola (leaf)	Exotic	3	0		0		7	6			0
13	High pressure	Carambola (fruit)	Exotic	3	0		0		7	7	10	7	0
13	High pressure	Erva Cidreira	Exotic	1	9	4	5	3	7	2	10	4	0
13	High pressure	Maracujá	Native	1	9	3	4	4	7	3	10	1	0
13	High pressure	Siriguela	Exotic	1	10	1	6	2	7	1	10	8	0
14	Influenza	Acerola	Exotic	3	0		0		10	6	10	4	0
14	Influenza	Alcançu (bark)	Native	1	10	10	6	12	0		6	15	0
14	Influenza	Alcançu (root)	Native	1	10	9	6	11	0		6	15	0
14	Influenza	Alfavaca	Exotic	1	10	4	10	4	10	19	10	2	0
14	Influenza	Alho	Exotic	1	10	1	10	1	10	15	2	23	0
14	Influenza	Amescla (exudate)	Native	3	0		0		6	28
14	Influenza	Amescla (bark)	Native	3	0		0		6	27	6	14	0
14	Influenza	Amescla (seed)	Native	3	0		0		6	29
14	Influenza	Andu (leaf)	Exotic	1	5	17	5	16	10	10	3	22	10	1
14	Influenza	Andu (seed)	Exotic	3	0		0		10	11	7	12	0
14	Influenza	Angico (bark)	Native	3	0		0		10	4			0
14	Influenza	Angico (exudate)	Native	3	0		0		10	5			0
14	Influenza	Aroeira	Native	3	0		0		10	3			0
14	Influenza	Arruda	Exotic	3	0		0		10	2	2	24	0
14	Influenza	Bureré (exudate)	Native	3	0		0		6	30			0
14	Influenza	Bureré (bark)	Native	3	0		0		6	31	7	11	5	4
14	Influenza	Buriti	Native	3	0		0		7	20	7	7	0
14	Influenza	Capim santo	Exotic	1	10	3	10	6	10	13	10	1	0
14	Influenza	Carapiá (root)	Native	1	6	16	5	15	7	21	5	17	0
14	Influenza	Carapiá (leaf)	Native	1	6	17	0		7	22	5	18	0
14	Influenza	Erva Cidreira	Exotic	1	10	2	10	5	10	12	9	5	0
14	Influenza	Hortelã grosso	Exotic	1	9	11	0		10	9	5	16	0
14	Influenza	Hortelã miúdo	Exotic	1	6	15	5	14	10	17	7	9	0
14	Influenza	Limão	Exotic	1	10	7	10	2	10	18	9	6	0
14	Influenza	Manga	Exotic	3	0		0		10	1			0
14	Influenza	Manjericão	Exotic	1	7	12	6	13	10	16	10	3	0
14	Influenza	Pau d'óleo	Native	3	0		0		7	23	2	25	4	6
14	Influenza	Pequí	Native	1	10	8	7	10	7	24	7	8	0
14	Influenza	Puejo	Exotic	1	10	6	10	3	10	14	6	13	0
14	Influenza	Quina	Native	3	0		0		5	32	0	28	0
14	Influenza	Sucupira (bark)	Native	1	6	14	7	8	7	25	2	27	6	2
14	Influenza	Sucupira (seed)	Native	1	6	13	7	7	7	26	2	26	6	3
14	Influenza	Tipí (leaf)	Exotic	2	0		0		10	8	4	21	0
14	Influenza	Tipí (root)	Exotic	1	10	5	7	9	10	7	4	20	3	7
14	Cancer	Avelós	Exotic	1	9	4	7	4	9	5	0	4	0
14	Cancer	Babosa	Exotic	1	10	3	10	1	10	1	0	5	0
14	Cancer	Bacuparé	Native	3	0		0		5	9	5	2	0
14	Cancer	Carobinha do campo	Native	4
14	Cancer	Graviola	Exotic	1	10	1	9	2	10	2	10	1	0
14	Cancer	Mangabá	Native	3	0		0		8	4	6	6	0
14	Cancer	None (leaf)	Exotic	3	0		0		6	6	6	7	0
14	Cancer	None (fruit)	Exotic	3	0		0		6	8	6	8	0
14	Cancer	Velame	Native	3	0		0		6	8	2	3	0
14	Inflammation	Algodão	Exotic	1	7	9	8	8	10	1	4		0
14	Inflammation	Angico	Native	3	0		0		10	10	6	4	0
14	Inflammation	Aroeira	Native	3	0		0		10	9	6	5	0
14	Inflammation	Avelós	Exotic	3	0		0		10	7	4	10	10	1
14	Inflammation	Babosa	Exotic	1	7	6	0		10	2	2	16	3	13
14	Inflammation	Barbatimão (fruit)	Native	1	6	11	9	4	7	12	5	8	8	3
14	Inflammation	Barbatimão (bark)	Native	1	6	10	9	3	7	11	5	7	8	2
14	Inflammation	Cabelo de nego	Native	3	0		0	14	6	16	4	9	7	7
14	Inflammation	Cajú	Native	1	5	13	0	13	10	6	3	14	0
14	Inflammation	Cajuí	Native	1	5	14	0		6	19	3	11	0
14	Inflammation	Folha Santa	Exotic	3	0		0		1	25			0
14	Inflammation	Hortelã grosso	Exotic	3	0		0		10	8	7	3	0
14	Inflammation	Jatobá (bark)	Native	1	7	8	7	10	10	3	4	21	0
14	Inflammation	Jatobá (wine)	Native	1	7	7	7	11	1	23	4	20	0
14	Inflammation	Mastruz	Exotic	1	9	2	10	2	10	4	8		0
14	Inflammation	Muçambé	Native	1	4	15	4	14	6	18	4	22	6	9
14	Inflammation	None (leaf)	Exotic	3	0		0		6	14			7	6
14	Inflammation	None (fruit)	Exotic	3	0		0		6	15			7	5
14	Inflammation	Pacarí	Native	1	9	1	10	1	7	13	5	6	8	4
14	Inflammation	Paratudo	Native	1	8	3	8	5	6	22	3	15	5	12
14	Inflammation	Quina	Native	2	0		0		6	17	0	23	6	8
14	Inflammation	Romã	Exotic	1	6	12	6	12	10	5	8	1	0
14	Inflammation	Sucupira (bark)	Native	1	8	5	8	7	6	20	1	17	5	10
14	Inflammation	Sucupira (seed)	Native	1	8	4	8	6	6	21	1	18	5	11
14	Inflammation	Transagem	Exotic	2	0		0		1	24
14	High pressure	Alecrim	Exotic	1	10	1	9	4	10	4	5	7	0
14	High pressure	Budim	Native	3	0		0		6	11	3	8	0
14	High pressure	Cagaita (bark)	Native	3	0		0		7	10			0
14	High pressure	Cagaita (fruit)	Native	3	0		0		7	8	8	4	0
14	High pressure	Cagaita (leaf)	Native	3	0		0		7	9	9	3	0
14	High pressure	Capim santo	Exotic	1	9	3	10	2	10	2	9	3	0
14	High pressure	Carambola (leaf)	Exotic	3	0		0		10	7	7	5	0
14	High pressure	Carambola (fruit)	Exotic	3	0		0		10	7	7	5	0
14	High pressure	Erva Cidreira	Exotic	1	7	5	7	5	10	5	6	6	0
14	High pressure	Maracujá	Native	1	8	4	9	3	10	3	10	1	0
14	High pressure	Siriguela	Exotic	1	10	1	10	1	10	1	10	2	0
15	Influenza	Acerola	Exotic	3	0		0		10	2	8	6	2	24
15	Influenza	Alcançu (bark)	Native	3	0		0		0	33	0		0
15	Influenza	Alcançu (root)	Native	1	2	21	8	12	0	31	6	16	4	19
15	Influenza	Alfavaca	Exotic	1	8	10	10	2	7	15	7	13	6	15
15	Influenza	Alho	Exotic	1	5	17	9	4	10	1	2	21	6	14
15	Influenza	Amescla (exudate)	Native	3	0		0		3	26	8	10	6	13
15	Influenza	Amescla (bark)	Native	3	0		0		2	25	7	14	3	23
15	Influenza	Amescla (seed)	Native	3	0		0		0	28	0		0
15	Influenza	Andu (leaf)	Exotic	3	0		0		5	16	0		0
15	Influenza	Andu (seed)	Exotic	3	0		0		5	18	10	1	0
15	Influenza	Angico (bark)	Native	1	6	16	4	21	3	24	3	19	9	5
15	Influenza	Angico (exudate)	Native	1	10	2	7	13	4	19	8	8	3	23
15	Influenza	Aroeira	Native	3	0		0		8	10	0		0
15	Influenza	Arruda	Exotic	1	4	18	9	7	6	18	2	22	7	10
15	Influenza	Bureré (exudate)	Native	3	0		0		2	27	0		0
15	Influenza	Bureré (bark)	Native	3	0		0		4	20	4	18	8	6
15	Influenza	Buriti	Native	1	7	13	6	16	4	21	7	11	5	16
15	Influenza	Capim santo	Exotic	1	8	7	6	17	8	7	7	12	7	11
15	Influenza	Carapiá (root)	Native	1	7	12	7	15	5	17	6	15	3	22
15	Influenza	Carapiá (leaf)	Native	3	0		0		7	14	0		0
15	Influenza	Erva Cidreira	Exotic	1	8	9	5	20	7	11	10	2	4	20
15	Influenza	Hortelã grosso	Exotic	1	9	3	10	3	9	4	8	7	2	25
15	Influenza	Hortelã miúdo	Exotic	1	7	11	9	6	7	12	9	4	7	11
15	Influenza	Limão	Exotic	1	8	8	10	1	9	5	4	17	5	17
15	Influenza	Manga	Exotic	1	3	20	6	18	8	8	3	19	8	8
15	Influenza	Manjericão	Exotic	1	6	15	8	11	3	23	9	5	7	11
15	Influenza	Pau d'óleo	Native	1	4	19	5	19	1	30	1	23	9	2
15	Influenza	Pequí	Native	1	9	6	8	10	2	29	9	3	8	9
15	Influenza	Puejo	Exotic	1	10	1	7	14	8	9	8	9	4	20
15	Influenza	Quina	Native	3	0		0		0	32	0		0
15	Influenza	Sucupira (bark)	Native	1	9	5	9	9	3	22	1	24	8	17
15	Influenza	Sucupira (seed)	Native	1	9	4	9	5	10	3	0	25	10	1
15	Influenza	Tipí (leaf)	Exotic	3	0		0		9	6	1	26	9	4
15	Influenza	Tipí (root)	Exotic	1	7	14	9	8	7	15	1	27	9	3
15	Cancer	Avelós	Exotic	1	10	1	10	1	10	1	1	5	10	1
15	Cancer	Babosa	Exotic	1	10	2	10	2	10	1	3	3	7	5
15	Cancer	Bacuparé	Native	1	8	5	8	5	2	8	0		6	6
15	Cancer	Carobinha do campo	Native	4
15	Cancer	Graviola	Exotic	1	7	6	7	6	8	4	10	1	0
15	Cancer	Mangabá	Native	1	8	4	8	4	3	7	3	2	9	3
15	Cancer	None (leaf)	Exotic	3	0		0		9	3	0		0
15	Cancer	None (fruit)	Exotic	1	9	3	9	3	5	5	2	6	8	14
15	Inflammation	Velame	Native	1	6	7	6	7	4	6	4	4	10	2
15	Inflammation	Algodão	Exotic	3	0		0		9	5	0		9	5
15	Inflammation	Angico	Native	3	0		0		6	10	0		4	22
15	Inflammation	Aroeira	Native	3	0		0		6	12	0		5	21
15	Inflammation	Avelós	Exotic	3	0		0		10	1	1	11	10	1
15	Inflammation	Babosa	Exotic	3	0		0		10	2	2	6	6	16
15	Inflammation	Barbatimão (fruit)	Native	3	0		0		4	17	0		6	19
15	Inflammation	Barbatimão (bark)	Native	3	0		0		6	16	0		7	14
15	Inflammation	Cabelo de nego	Native	1	7	7	7	8	2	22	0	10	8	10
15	Inflammation	Cajú	Native	3	0		0		9	4	0		8	8
15	Inflammation	Cajuí	Native	3	0		0		8	7	0		8	9
15	Inflammation	Folha Santa	Exotic	4
15	Inflammation	Hortelã grosso	Exotic	1	10	1	10	2	10	3	8	2	7	11
15	Inflammation	Jatobá (wine)	Native	3	0		0		5	15	5	5	8	7
15	Inflammation	Jatobá (bark)	Native	3	0		0		7	9	6	4	6	17
15	Inflammation	Mastruz	Exotic	1	8	5	9	3	8	8	7	3	5	20
15	Inflammation	Muçambé	Native	1	9	3	7	7	3	19	0		7	15
15	Inflammation	None (leaf)	Exotic	3	0		0		6	14	0	10	9	4
15	Inflammation	None (fruit)	Exotic	3	0		0		6	13	0	9	9	3
15	Inflammation	Pacarí	Native	1	6	8	8	5	4	18	5	6	7	12
15	Inflammation	Paratudo	Native	1	9	2	10	1	2	20	4	8	7	12
15	Inflammation	Quina	Native	3	0		0		3	19	0		10	2
15	Inflammation	Romã	Exotic	1	8	4	8	6	7	11	9	1	8	6
15	Inflammation	Sucupira (bark)	Native	1	7	6	9	4	2	21	3	0	3	23
15	Inflammation	Sucupira (seed)	Native	3	0		0		9	6	4	7	3	22
15	Inflammation	Transagem	Exotic	4
15	High pressure	Alecrim	Exotic	1	10	1	10	1	6	5	5	7	7	3
15	High pressure	Budim	Native	3	0		0		2	8	8	4	5	5
15	High pressure	Cagaita (bark)	Native	3	0		0		0		0		0
15	High pressure	Cagaita (fruit)	Native	3	0		0		0		7	6	8	2
15	High pressure	Cagaita (leaf)	Native	3	0		0		0		0		0
15	High pressure	Capim santo	Exotic	1	7	5	9	3	9	2	9	2	6	4
15	High pressure	Carambola (leaf)	Exotic	3	0		0		7	3	0		0
15	High pressure	Carambola (fruit)	Exotic	3	0		0		7	4	7	5	9	1
15	High pressure	Erva Cidreira	Exotic	1	9	3	10	2	9	1	8	3	4	7
15	High pressure	Maracujá	Native	1	9	2	8	4	6	6	9	1	5	6
15	High pressure	Siriguela	Exotic	1	8	4	7	5	4	7	4	8	4	8
16	Influenza	Acerola	Exotic	1	10	1	9	8	9	7	10	6	0
16	Influenza	Alcançu (bark)	Native	4
16	Influenza	Alcançu (root)	Native	4
16	Influenza	Alfavaca	Exotic	1	9	10	7	13	8	12	10	7	0
16	Influenza	Alho	Exotic	1	10	2	6	15	10	1	10	5	0
16	Influenza	Amescla (exudate)	Native	4
16	Influenza	Amescla (bark)	Native	4
16	Influenza	Amescla (seed)	Native	4
16	Influenza	Andu (leaf)	Exotic	1	2	16	2	16	10	1	10	1	0
16	Influenza	Angico (bark)	Native	1	10	5	10	5	8	13	0		0
16	Influenza	Angico (exudate)	Native	1	8	13	10	5	6	18	8	11	0
16	Influenza	Aroeira	Native	3	0		0		10	5	0		0
16	Influenza	Arruda	Exotic	1	10	4	9	7	8	14	6	13	0
16	Influenza	Bureré (exudate)	Native	4
16	Influenza	Bureré (bark)	Native	4
16	Influenza	Buriti	Native	3	0		0		3	24			0
16	Influenza	Capim santo	Exotic	3	0		0		4	21	8	11	0
16	Influenza	Carapiá (root)	Native	1	10	6	10	6	8	15	7	12	0
16	Influenza	Carapiá (leaf)	Native	3	0		0		9	17			0
16	Influenza	Erva Cidreira	Exotic	1	9	8	10	1	7	8	9	8	0
16	Influenza	Hortelã grosso	Exotic	3	0		0		8	10	9	9	0
16	Influenza	Hortelã miúdo	Exotic	1	6	15	8	12	7	16	10	1	0
16	Influenza	Limão	Exotic	1	9	9	6	14	10	2	9	10	0
16	Influenza	Manga	Exotic	3	0		0		10	3			0
16	Influenza	Manjericão	Exotic	1	8	11	8	11	6	17	10	3	0
16	Influenza	Pau d'óleo	Native	1	8	12	9	10	5	20	0		0
16	Influenza	Pequí	Native	1	10	7	9	9	5	19	0		0
16	Influenza	Puejo	Exotic	1	3	17	10	4	3	23	9	2	0
16	Influenza	Quina	Native	4
16	Influenza	Sucupira (bark)	Native	3	0		0		2	26	0		0
16	Influenza	Sucupira (seed)	Native	1	3	16	10	5	4	22	0		0
16	Influenza	Tipí (leaf)	Exotic	3	0		0		8	11			0
16	Influenza	Tipí (root)	Exotic	1	9	3	10	2	9	6	6	14	3	1
16	Cancer	Avelós	Exotic	4
16	Cancer	Babosa	Exotic	1	10	1	10	1	10	1	0		10	3
16	Cancer	Bacuparé	Native	4
16	Cancer	Carobinha do campo	Native	4
16	Cancer	Graviola	Exotic	4
16	Cancer	Mangabá	Native	4
16	Cancer	None (leaf)	Exotic	1	9	3	10	3	10	2	0		10	2
16	Cancer	None (fruit)	Exotic	1	9	2	10	2	10	3	0		10	1
16	Inflammation	Velame	Native	4
16	Inflammation	Algodão	Exotic	1	9	4	10	2	8	9	10	2	0
16	Inflammation	Angico	Native	3	0		0		10	4
16	Inflammation	Aroeira	Native	3	0		0		9	6
16	Inflammation	Avelós	Exotic	4
16	Inflammation	Babosa	Exotic	3	0		0		10	1	2	7	0
16	Inflammation	Barbatimão (fruit)	Native	3	0		0		0		0		0
16	Inflammation	Barbatimão (bark)	Native	1	10	1	10	1	0	13	5	5	0
16	Inflammation	Cabelo de nego	Native	4
16	Inflammation	Cajú	Native	3	0		0		8	8
16	Inflammation	Cajuí	Native	3	0		0		8	7
16	Inflammation	Folha Santa	Exotic	3	0		0		6	12	6	6	0
16	Inflammation	Hortelã grosso	Exotic	3	0		0		9	5
16	Inflammation	Jatobá (wine)	Native	1	10	2	9	5	0	13	10	3	0
16	Inflammation	Jatobá (bark)	Native	3	0		0		4	14	3	6	0
16	Inflammation	Mastruz	Exotic	1	9	5	10	3	6	11	10	1	0
16	Inflammation	Muçambé	Native	4
16	Inflammation	None (leaf)	Exotic	3	0		0		10	3
16	Inflammation	None (fruit)	Exotic	3	0		0		10	2
16	Inflammation	Pacarí	Native	1	10	3	9	6	0	13	10	4	0
16	Inflammation	Paratudo	Native	4
16	Inflammation	Quina	Native	4
16	Inflammation	Romã	Exotic	3	0		0		7	10
16	Inflammation	Sucupira (bark)	Native	3	0		0		0		0		0
16	Inflammation	Sucupira (seed)	Native	3	0		0		0		0		0
16	Inflammation	Transagem	Exotic	3	0		0		0		0		0
16	High pressure	Alecrim	Exotic	1	10	3	0		9	5	8	5	0
16	High pressure	Budim	Native	4
16	High pressure	Cagaita (bark)	Native	4
16	High pressure	Cagaita (fruit)	Native	4
16	High pressure	Cagaita (leaf)	Native	4
16	High pressure	Capim santo	Exotic	1	9	4	9	4	8	6	9	3	0
16	High pressure	Carambola (leaf)	Exotic	1	8	7	8	7	10	2	0		0
16	High pressure	Carambola (fruit)	Exotic	1	8	6	8	6	10	3	9	4	10	1
16	High pressure	Erva Cidreira	Exotic	1	10	1	10	2	10	1	10	1	0
16	High pressure	Maracujá	Native	1	10	2	0	1	10	4	10	2	0
16	High pressure	Siriguela	Exotic	1	9	5	8	3	7	7	0		0
17	Influenza	Acerola	Exotic	1	8	3	7	8	10	1	9	7	0
17	Influenza	Alcançu (bark)	Native	4
17	Influenza	Alcançu (root)	Native	4
17	Influenza	Alfavaca	Exotic	1	7	6	8	4	7	21	10	1	0
17	Influenza	Alho	Exotic	1	8	2	9	2	10	1	4	11	0
17	Influenza	Amescla (exudate)	Native	1	4	14	6	9	5	29	7	9	0
17	Influenza	Amescla (bark)	Native	3	0		0		6	24	0		0
17	Influenza	Amescla (seed)	Native	3	0		0		6	29	0		0
17	Influenza	Andu (leaf)	Exotic	3	0		0		8	17	0		0
17	Influenza	Andu (seed)	Exotic	3	0		0		8	17	0		0
17	Influenza	Angico (bark)	Native	3	0		0		10	1	0		0
17	Influenza	Angico (exudate)	Native	1	7	4	7	5	9	7	5	10	0
17	Influenza	Aroeira	Native	3	0		0		10	1	0		0
17	Influenza	Arruda	Exotic	3	0		0		9	7			4	8
17	Influenza	Bureré (bark)	Native	3	0		0		8	19	0		6	5
17	Influenza	Bureré (exudate)	Native	3	0		0		8	19	0		6	4
17	Influenza	Buriti	Native	1	6	9	7	6	6	24	5	10	5	6
17	Influenza	Capim santo	Exotic	1	4	15	5	14	9	7	10	1	3	10
17	Influenza	Carapiá (root)	Native	1	5	13	6	10	7	21	6	8	0
17	Influenza	Carapiá (leaf)	Native	3	0		0		7	21			0
17	Influenza	Erva Cidreira	Exotic	1	4	16	5	13	9	7	10	1	3	10
17	Influenza	Hortelã grosso	Exotic	1	7	8	6	12	9	7	10	1	0
17	Influenza	Hortelã miúdo	Exotic	1	7	8	6	12	9	7	10	1	0
17	Influenza	Limão	Exotic	1	8	1	9	1	10	1	9	8	0
17	Influenza	Manga	Exotic	3	0		0		10	1	0		0
17	Influenza	Manjericão	Exotic	1	7	7	7	7	9	7	10	1	0
17	Influenza	Pau d'óleo	Native	3	0		0		6	24	0		8	1
17	Influenza	Pequí	Native	1	7	5	8	3	6	24	4	12	5	6
17	Influenza	Puejo	Exotic	1	6	10	5	15	9	7	10	1	0
17	Influenza	Quina	Native	3	0		0		6	24	0		0
17	Influenza	Sucupira (bark)	Native	3	0		0		9	7	0		8	2
17	Influenza	Sucupira (seed)	Native	1	6	12	5	16	4	30	4	13	8	3
17	Influenza	Tipí (leaf)	Exotic	4
17	Influenza	Tipí (root)	Exotic	4
17	Cancer	Avelós	Exotic	3	0		0	9	1	6	1	6	10	1
17	Cancer	Babosa	Exotic	1	10	1	10	1	10	1	2	5	8	2
17	Cancer	Bacuparé	Native	3	0		0	7	1	9	0	9	0	3
17	Cancer	Carobinha do campo	Native	3	0		0	8	1	8	0	8	0	3
17	Cancer	Graviola	Exotic	1	2	6	1	6	5	5	10	1	0	3
17	Cancer	Mangabá	Native	1	9	5	9	5	5	2	5	2	0	3
17	Cancer	None (leaf)	Exotic	1	10	3	10	3	7	3	4	3	0	3
17	Cancer	None (fruit)	Exotic	1	10	2	10	2	7	4	4	4	0	3
17	Cancer	Velame	Native	1	10	4	10	4	1	7	0	7	0	3
17	Inflammation	Algodão	Exotic	1	10	3	10	3	10	1	7	5	0
17	Inflammation	Angico	Native	3	0		0	19	8	11	7	7	0
17	Inflammation	Aroeira	Native	1	8	7	8	7	9	5	8	3	0
17	Inflammation	Avelós	Exotic	3	0		0	24	0	2	0	25	10	1
17	Inflammation	Babosa	Exotic	1	5	12	5	12	9	4	1	22	0
17	Inflammation	Barbatimão (fruit)	Native	1	10	1	10	1	8	7	5	11	0
17	Inflammation	Barbatimão (bark)	Native	3	0		0	17	2	23	6	10	0
17	Inflammation	Cabelo de nego	Native	1	2	16	2	16	8	10	2	20	0
17	Inflammation	Cajú	Native	1	2	14	2	14	8	8	5	12	0
17	Inflammation	Cajuí	Native	1	2	15	2	15	8	9	5	13	0
17	Inflammation	Folha Santa	Exotic	1	5	13	5	13	5	17	0	24	0
17	Inflammation	Hortelã grosso	Exotic	3	0		0	21	5	17	10	1	0
17	Inflammation	Jatobá (bark)	Native	1	9	6	9	6	8	6	8	4	0
17	Inflammation	Jatobá (wine)	Native	1	9	4	9	4	4	19	6	9	0
17	Inflammation	Mastruz	Exotic	1	9	5	9	5	10	3	9	2	0
17	Inflammation	Muçambé	Native	3	0		0	22	8	13	5	19	0
17	Inflammation	None (leaf)	Exotic	1	6	10	6	10	3	20	5	16	10	3
17	Inflammation	None (fruit)	Exotic	1	6	11	6	11	3	21	1	21	10	2
17	Inflammation	Pacarí	Native	1	8	8	8	8	6	16	6	8	0
17	Inflammation	Paratudo	Native	3	0		0	23	2	24	5	18	0
17	Inflammation	Quina	Native	3	0		0	20	8	12	1	17	0
17	Inflammation	Romã	Exotic	1	10	2	10	2	10	2	7	6	0
17	Inflammation	Sucupira (bark)	Native	1	8	9	8	9	6	14	5	14	0
17	Inflammation	Sucupira (seed)	Native	1	2	13	2	13	3	22	5	15	0
17	Inflammation	Transagem	Exotic	3	0		0	18	0	27	2	21	0
17	High pressure	Alecrim	Exotic	3	0		2	10	5	7	1	11	0
17	High pressure	Budim	Native	3	0		0	11	1	11	6	7	0
17	High pressure	Cagaita (bark)	Native	1	10	6	7	6	8	4	4	9	4	7
17	High pressure	Cagaita (fruit)	Native	1	10	5	7	5	2	5	8	4	10	3
17	High pressure	Cagaita (leaf)	Native	3	0		7	4	8	10	4	10	4	8
17	High pressure	Capim santo	Exotic	1	10	2	10	2	10	2	7	6	6	5
17	High pressure	Carambola (leaf)	Exotic	1	5	7	4	7	4	9	4	8	10	2
17	High pressure	Carambola (fruit)	Exotic	1	5	8	4	8	4	8	9	3	10	1
17	High pressure	Erva Cidreira	Exotic	1	10	3	9	3	10	3	7	5	6	6
17	High pressure	Maracujá	Native	1	10	1	10	1	10	1	9	2	10	4
17	High pressure	Siriguela	Exotic	3	0		3	9	6	6	10	1	0
18	Influenza	Acerola	Exotic	3	0		0		0		0		0
18	Influenza	Alcançu (bark)	Native	4
18	Influenza	Alcançu (root)	Native	4
18	Influenza	Alfavaca	Exotic	1	10	1	10	1	7	5	10	2	0
18	Influenza	Alho	Exotic	1	10	2	9	2	10	3	3	7	0
18	Influenza	Amescla (exudate)	Native	4
18	Influenza	Amescla (bark)	Native	4
18	Influenza	Amescla (seed)	Native	4
18	Influenza	Andu (leaf)	Exotic	3	0		0		0		0		0
18	Influenza	Andu (seed)	Exotic	3	0		0		0		0		0
18	Influenza	Angico (bark)	Native	4
18	Influenza	Angico (exudate)	Native	4
18	Influenza	Aroeira	Native	3	0		0		0		0		0
18	Influenza	Arruda	Exotic	3	0		0		0		0		0
18	Influenza	Bureré (exudate)	Native	4
18	Influenza	Bureré (bark)	Native	4
18	Influenza	Buriti	Native	1	3	6	6	6	6	6	10	1	10	1
18	Influenza	Capim santo	Exotic	3	0		0		0		0		0
18	Influenza	Carapiá (root)	Native	1	2	7	8	4	2	9	10	3	8	4
18	Influenza	Carapiá (leaf)	Native	3	0		0		0		0		0
18	Influenza	Erva Cidreira	Exotic	3	0		0		0		0		0
18	Influenza	Hortelã grosso	Exotic	3	0		0		0		0		0
18	Influenza	Hortelã miúdo	Exotic	1	5	4	3	9	10	2	9	4	0
18	Influenza	Limão	Exotic	1	6	3	9	10	1	8	5	10	2
18	Influenza	Manga	Exotic	3	0		0		0		0		0
18	Influenza	Manjericão	Exotic	1	1	8	5	7	4	7	10	2	0
18	Influenza	Pau d'óleo	Native	3	0		0		0		0		0
18	Influenza	Pequí	Native	1	1	9	7	5	3	8	4	6	9	3
18	Influenza	Puejo	Exotic	3	0		0		0		0		0
18	Influenza	Quina	Native	3	0		0		0		0		0
18	Influenza	Sucupira (bark)	Native	3	0		0		0		0		0
18	Influenza	Sucupira (seed)	Native	1	4	5	4		8	10	4	2	8	0
18	Influenza	Tipí (leaf)	Exotic	3	0		0		0
18	Influenza	Tipí (root)	Exotic	3	0		0		0
18	Cancer	Avelós	Exotic	4
18	Cancer	Babosa	Exotic	1	9	5	9	5	10	1	5	2	8	2
18	Cancer	Bacuparé	Native	4
18	Cancer	Carobinha do campo	Native	4
18	Cancer	Graviola	Exotic	1	10	1	10	1	4	5	10	1	0
18	Cancer	Mangabá	Native	1	10	2	10	2	8	3	1	5	0
18	Cancer	None (fruit)	Exotic	1	10	4	10	4	9	2	3	4	9	1
18	Cancer	None (leaf)	Exotic	3	0		0		0		0		0
18	Inflammation	Velame	Native	1	10	3	10	3	6	4	4	3	7	3
18	Inflammation	Algodão	Exotic	1	10	1	10	3	10	3	9	1	0
18	Inflammation	Angico	Native	4
18	Inflammation	Aroeira	Native	4
18	Inflammation	Avelós	Exotic	4
18	Inflammation	Babosa	Exotic	1	9	6	9	6	10	1	5	5	0
18	Inflammation	Barbatimão (fruit)	Native	3	0		0		0		0		0
18	Inflammation	Barbatimão (bark)	Native	3	0		0		0		0		0
18	Inflammation	Cabelo de nego	Native	4
18	Inflammation	Cajú	Native	1	9	7	9	8	9	7	6	6	9	1
18	Inflammation	Cajuí	Native	3	0		0		0		0		0
18	Inflammation	Folha Santa	Exotic	3	0		0		0		0		0
18	Inflammation	Hortelã grosso	Exotic	3	0		0		0		0		0
18	Inflammation	Jatobá (wine)	Native	3	0		0		0		0		0
18	Inflammation	Jatobá (bark)	Native	3	0		0		0		0		0
18	Inflammation	Mastruz	Exotic	1	10	2	10	1	10	2	7	3	0
18	Inflammation	Muçambé	Native	1	10	4	10	5	10	4	3	8	0
18	Inflammation	None (leaf)	Exotic	3	0		0		0		0		0
18	Inflammation	None (fruit)	Exotic	3	0		0		0		0		0
18	Inflammation	Pacarí	Native	1	10	3	10	4	10	4	3	7	0
18	Inflammation	Paratudo	Native	4
18	Inflammation	Quina	Native	3	0		0		0		0		0
18	Inflammation	Romã	Exotic	1	10	5	10	2	7	8	8	2	0
18	Inflammation	Sucupira (bark)	Native	1	9	8	9	7	10	4	4	6	7	2
18	Inflammation	Sucupira (seed)	Native	3	0		0		0		0		0
18	Inflammation	Transagem	Exotic	4
18	High pressure	Alecrim	Exotic	3	0		0		0		0		0
18	High pressure	Budim	Native	3	0		0		0		0		0
18	High pressure	Cagaita (bark)	Native	4
18	High pressure	Cagaita (fruit)	Native	4
18	High pressure	Cagaita (leaf)	Native	4
18	High pressure	Capim santo	Exotic	1	9	2	9	2	4	5	10	2	0
18	High pressure	Carambola (leaf)	Exotic	1	5	5	5	5	9	2	0	4	0
18	High pressure	Carambola (fruit)	Exotic	1	8	3	8	3	5	4	6	4	0
18	High pressure	Erva Cidreira	Exotic	1	9	1	9	1	8	3	10	1	8	1
18	High pressure	Maracujá	Native	3	0		0		0		0		0
18	High pressure	Siriguela	Exotic	1	7	4	7	4	10	1	0	3	0
19	Influenza	Acerola	Exotic	1	10	4	10	8	10	14	10	1	0
19	Influenza	Alcançu (bark)	Native	4
19	Influenza	Alcançu (root)	Native	4
19	Influenza	Alfavaca	Exotic	1	6	14	9	11	10	8	5	8	0
19	Influenza	Alho	Exotic	1	8	8	5	18	10	2	2	16	0
19	Influenza	Amescla (exudate)	Native	3	0		0		3	24
19	Influenza	Amescla (bark)	Native	3	0		0		10	10			2	15
19	Influenza	Amescla (seed)	Native	3	0		0		3	24
19	Influenza	Andu (leaf)	Exotic	3	0		0		3	23			10	12
19	Influenza	Angico (bark)	Native	1	8	9	10	4	10	9	3	12	10	5
19	Influenza	Angico (exudate)	Native	3	0		0		3	30			0
19	Influenza	Aroeira	Native	3	0		0		10	12			10	6
19	Influenza	Arruda	Exotic	1	3	16	5	17	10	4	2	15	0
19	Influenza	Bureré (exudate)	Native	3	0		0		10	16
19	Influenza	Bureré (bark)	Native	1	10	5	10	6	10	11	10	2	0
19	Influenza	Buriti	Native	1	10	2	10	1	3	29	3	13	10	3
19	Influenza	Capim santo	Exotic	1	6	13	7	16	8	19	5	11	0
19	Influenza	Carapiá (root)	Native	1	8	7	9	9	7	22	10	4	0
19	Influenza	Carapiá (leaf)	Native	3	0		0		3	24			0
19	Influenza	Erva Cidreira	Exotic	1	6	11	7	15	10	6	5	9	0
19	Influenza	Hortelã grosso	Exotic	1	8	10	8	14	9	18	6	6	0
19	Influenza	Hortelã miúdo	Exotic	1	6	15	9	12	10	5	5	10	0
19	Influenza	Limão	Exotic	1	8	6	10	5	10	1	9	5	10	10
19	Influenza	Manga	Exotic	3	0		0		10	3			0
19	Influenza	Manjericão	Exotic	3	0		0		7	21			0
19	Influenza	Pau d'óleo	Native	3	0		0		3	27			10	1
19	Influenza	Pequí	Native	1	10	3	10	2	3	28	3	14	10	2
19	Influenza	Puejo	Exotic	1	6	12	9	13	10	7	5	22	0
19	Influenza	Quina	Native	3	0		0		3	25	7	7	10	4
19	Influenza	Sucupira (bark)	Native	3	0		0		10	13	10	1	10	8
19	Influenza	Sucupira (seed)	Native	1	10	1	10	3	8	20	10	3	10	7
19	Influenza	Tipí (leaf)	Exotic	1	3	18	9	10	10	15	0	18	10	13
19	Influenza	Tipí (root)	Exotic	1	3	17	10	7	10	17	0	17	10	11
19	Cancer	Avelós	Exotic	1	10	1	10	2	10	4	10	2	10	1
19	Cancer	Babosa	Exotic	1	7	7	0		10	5	0	7	10	3
19	Cancer	Bacuparé	Native	1	5	8	0		0		10	1	0
19	Cancer	Carobinha do campo	Native	1	8	6	0		0				0
19	Cancer	Graviola	Exotic	1	9	5	10	3	10	3	3	3	0
19	Cancer	Mangabá	Native	1	10	4	0		0		2	5	5	5
19	Cancer	None (leaf)	Exotic	3	0		0		10	1
19	Cancer	None (fruit)	Exotic	1	10	3	10	1	10	2	2	6	10	2
19	Inflammation	Velame	Native	1	10	2	0		0		3	4	5	4
19	Inflammation	Algodão	Exotic	1	9	12	9	13	10	1	10	5	0
19	Inflammation	Angico	Native	1	10	8	10	3	10	11	5	10	10	6
19	Inflammation	Aroeira	Native	1	10	11	10	2	10	10	5	15	10	5
19	Inflammation	Avelós	Exotic	1	10	3	10	1	10	4	10	1	10	1
19	Inflammation	Babosa	Exotic	3	0		0		10	8	0	21	10	17
19	Inflammation	Barbatimão (fruit)	Native	3	0		0		2	22			10	15
19	Inflammation	Barbatimão (bark)	Native	1	10	6	10	5	10	9	5	8	10	4
19	Inflammation	Cabelo de nego	Native	1	9	14	9	15	9	20	5	16	9	11
19	Inflammation	Cajú	Native	3	0		0		10	12	5	13	10	10
19	Inflammation	Cajuí	Native	3	0		6	17	10	13	5	14	10	9
19	Inflammation	Folha Santa	Exotic	3	0		0		10	3			0
19	Inflammation	Hortelã grosso	Exotic	1	2	16	7	16	10	2	3	18	0
19	Inflammation	Jatobá (wine)	Native	3	0		0		0	23			10	2
19	Inflammation	Jatobá (bark)	Native	1	10	5	10	7	10	17	5	12	10	8
19	Inflammation	Mastruz	Exotic	1	10	2	10	11	10	5	10	4	0
19	Inflammation	Muçambé	Native	1	10	7	10	4	10	19	5	7	10	12
19	Inflammation	None (leaf)	Exotic	3	0		0		10	7			0
19	Inflammation	None (fruit)	Exotic	1	10	10	10	10	10	6	0	25	10	16
19	Inflammation	Pacarí	Native	1	10	4	10	6	10	18	5	11	10	7
19	Inflammation	Paratudo	Native	4
19	Inflammation	Quina	Native	3	0		0		1	23	3	19	10	3
19	Inflammation	Romã	Exotic	1	10	9	10	12	10	15	10	2	10	18
19	Inflammation	Sucupira (bark)	Native	3	0		0		9	21	5	9	10	13
19	Inflammation	Sucupira (seed)	Native	1	10	1	10	8	10	14	10	3	10	14
19	Inflammation	Transagem	Exotic	1	9	13	9	14	10	16	10	6	9	19
19	High pressure	Alecrim	Exotic	1	3	9	7	9	5	8	10	5	0
19	High pressure	Budim	Native	1	10	1	10	1	10	7	10	1	0
19	High pressure	Cagaita (bark)	Native	3	0		0		0	9			10	2
19	High pressure	Cagaita (fruit)	Native	1	10	4	10	2	0	11			10	11
19	High pressure	Cagaita (leaf)	Native	1	8	6	10	3	0	1			10	3
19	High pressure	Capim santo	Exotic	1	3	8	7	7	10	2	10	6	0
19	High pressure	Carambola (leaf)	Exotic	3	0		0		10	4
19	High pressure	Carambola (fruit)	Exotic	1	10	5	10	6	10	5	10	4	0
19	High pressure	Erva Cidreira	Exotic	1	3	7	7	8	10	1	10	2	0
19	High pressure	Maracujá	Native	1	10	3	10	5	10	6	10	3	9	4
19	High pressure	Siriguela	Exotic	1	10	2	10	4	10	3	10	7	0
20	Influenza	Acerola	Exotic	3	0		0		10	1	0		0
20	Influenza	Alcançu (bark)	Native	2	0		0		2	30	0		0
20	Influenza	Alcançu (root)	Native	2	0		0		2	31	0		0
20	Influenza	Alfavaca	Exotic	1	10	2	10	1	7	14	8	1	0
20	Influenza	Alho	Exotic	2	0		0		10	1	0		3	12
20	Influenza	Amescla (exudate)	Native	1	10	6	10	3	4	26	8	3	10	2
20	Influenza	Amescla (bark)	Native	1	10	5	10	2	4	23	8	4	0
20	Influenza	Amescla (seed)	Native	3	0		0		3	27	0		0
20	Influenza	Andu (leaf)	Exotic	1	5	8	5	8	4	24	2	7	0
20	Influenza	Andu (seed)	Exotic	3	0		0		1	32	0		0
20	Influenza	Angico (bark)	Native	2	0		0		10	1	0		5	10
20	Influenza	Angico (exudate)	Native	2	0		0		4	25	0		0
20	Influenza	Aroeira	Native	2	0		0		10	1	0		5	9
20	Influenza	Arruda	Exotic	2	0		0		10	1	0		0
20	Influenza	Bureré (exudate)	Native	3	0		0		5	19	0		10	1
20	Influenza	Bureré (bark)	Native	3	0		0		5	19	0		10	2
20	Influenza	Buriti	Native	3	0		0		1	33	0		0
20	Influenza	Capim santo	Exotic	3	0		0		10	1	0		0
20	Influenza	Carapiá (root)	Native	3	0		0		8	12	0		0
20	Influenza	Carapiá (leaf)	Native	3	0		0		8	13	0		0
20	Influenza	Erva Cidreira	Exotic	3	0		0		10	1	0		0
20	Influenza	Hortelã grosso	Exotic	3	0		0		6	18	0		0
20	Influenza	Hortelã miúdo	Exotic	3	0		0		10	1	0		0
20	Influenza	Limão	Exotic	1	10	1	8	6	9	11	6	5	3	11
20	Influenza	Manga	Exotic	1	5	7	5	7	7	15	8	2	0
20	Influenza	Manjericão	Exotic	3	0		0		10	1	0		0
20	Influenza	Pau d'óleo	Native	2	0		0		2	29	0		9	8
20	Influenza	Pequí	Native	3	0		0		1	34	0		0
20	Influenza	Puejo	Exotic	3	0		0		10	1	0		0
20	Influenza	Quina	Native	1	5	9	5	9	3	28	3	8	9	5
20	Influenza	Sucupira (bark)	Native	1	10	4	10	5	2	22	6	6	10	4
20	Influenza	Sucupira (seed)	Native	1	10	3	10	4	4	21	2	9	10	3
20	Influenza	Tipí (leaf)	Exotic	2	0		0		6	16	0		9	6
20	Influenza	Tipí (root)	Exotic	2	0		0		6	17	0		9	7
20	Cancer	Avelós	Exotic	3	0		0		0		0		10	1
20	Cancer	Babosa	Exotic	3	0		0		0		0		8	2
20	Cancer	Bacuparé	Native	4
20	Cancer	Carobinha do campo	Native	4
20	Cancer	Graviola	Exotic	3	0		0		0		0		0
20	Cancer	Mangabá	Native	3	0		0		0		0		0
20	Cancer	None (leaf)	Exotic	4
20	Cancer	None (fruit)	Exotic	4
20	Inflammation	Velame	Native	3	0		0		0		0		10	1
20	Inflammation	Algodão	Exotic	3	0		0		10	1	0		0
20	Inflammation	Angico	Native	3	0		0		10	1	0		0
20	Inflammation	Aroeira	Native	3	0		0		10	1	0		0
20	Inflammation	Avelós	Exotic	3	0		0		0		0		10	3
20	Inflammation	Babosa	Exotic	3	0		0		10	1	0		9	4
20	Inflammation	Barbatimão (fruit)	Native	3	0		0		4	14	0		0
20	Inflammation	Barbatimão (bark)	Native	3	0		0		8	11	0		5	10
20	Inflammation	Cabelo de nego	Native	3	0		0		2	16	0		0
20	Inflammation	Cajú	Native	1	5	5	0	5	8	9	0		7	7
20	Inflammation	Cajuí	Native	3	0		0		8	10	0		7	8
20	Inflammation	Folha Santa	Exotic	4
20	Inflammation	Hortelã grosso	Exotic	3	0		0		10	1	0		0
20	Inflammation	Jatobá (wine)	Native	3	0		0		0		0		6	9
20	Inflammation	Jatobá (bark)	Native	3	0		0		10	1	0		0
20	Inflammation	Mastruz	Exotic	1	8	4	10	1	10	1	9	2	0
20	Inflammation	Muçambé	Native	3	0		0		8	12	0		0
20	Inflammation	None (leaf)	Exotic	4
20	Inflammation	None (fruit)	Exotic	4
20	Inflammation	Pacarí	Native	1	8	3	10	1	5	13	9	1	8	6
20	Inflammation	Paratudo	Native	3	0		0		2	17	0		0
20	Inflammation	Quina	Native	3	0		0		4	15	0		9	5
20	Inflammation	Romã	Exotic	3	0		0		10	1	0		0
20	Inflammation	Sucupira (bark)	Native	1	10	2	10	1	2	18	3	3	10	2
20	Inflammation	Sucupira (seed)	Native	1	10	1	10	1	2	19	3	4	10	1
20	Inflammation	Transagem	Exotic	3	0		0		0		0		0
20	High pressure	Alecrim	Exotic	3	0		0		0		0		0
20	High pressure	Budim	Native	3	0		0		0		0		0
20	High pressure	Cagaita (bark)	Native	3	0		0		0		0		0
20	High pressure	Cagaita (fruit)	Native	3	0		0		0		0		0
20	High pressure	Cagaita (leaf)	Native	3	0		0		0		0		0
20	High pressure	Capim santo	Exotic	3	0		0		0		0		0
20	High pressure	Carambola (leaf)	Exotic	3	0		0		0		0		0
20	High pressure	Carambola (fruit)	Exotic	3	0		0		0		0		0
20	High pressure	Erva Cidreira	Exotic	3	0		0		0		0		0
20	High pressure	Maracujá	Native	3	0		0		0		0		0
20	High pressure	Siriguela	Exotic	1	10	1	10	1	10	1	10	1	0
21	Influenza	Acerola	Exotic	1	9	5	8	11	7	21	9	5	0
21	Influenza	Alcançu (bark)	Native	1	8	11	0		9	6	0		0
21	Influenza	Alcançu (root)	Native	1	8	10	9	6	8	15	8	8	0
21	Influenza	Alfavaca	Exotic	1	6	21	9	8	4	33	9	4	0
21	Influenza	Alho	Exotic	1	9	3	10	2	10	1	5	18	0
21	Influenza	Amescla (exudate)	Native	1	9	4	9	7	7	22	7	12	0
21	Influenza	Amescla (bark)	Native	3	0		0		8	19	0		0
21	Influenza	Amescla (seed)	Native	3	0		0		3	35	0		0
21	Influenza	Andu (leaf)	Exotic	3	0		0		7	23	0		0
21	Influenza	Andu (seed)	Exotic	3	0		0		7	24	0		0
21	Influenza	Angico (bark)	Native	1	6	22	8	12	10	2	7	13	0
21	Influenza	Angico (exudate)	Native	1	10	2	6	19	5	33	9	6	0
21	Influenza	Aroeira	Native	3	0		0		10	3	0		0
21	Influenza	Arruda	Exotic	1	9	6	7	17	8	16	7	14	0
21	Influenza	Bureré (exudate)	Native	3	0		0		9	7	0		10	1
21	Influenza	Bureré (bark)	Native	3	0		0		9	11	0		10	1
21	Influenza	Buriti	Native	1	6	20	10	1	6	30	6	15	8	9
21	Influenza	Capim santo	Exotic	1	8	13	10	4	10	4	8	7	0
21	Influenza	Carapiá (root)	Native	3	0		0		8	17	0		0
21	Influenza	Carapiá (leaf)	Native	3	0		0		5	32	0		0
21	Influenza	Erva Cidreira	Exotic	1	7	17	6	18	9	8	10	1	0
21	Influenza	Hortelã grosso	Exotic	1	7	16	7	17	9	9	7	11	0
21	Influenza	Hortelã miúdo	Exotic	1	7	15	5	20	7	25	8	9	0
21	Influenza	Limão	Exotic	1	10	1	8	10	8	18	10	2	0
21	Influenza	Manga	Exotic	1	8	14	5	21	9	10	6	16	0
21	Influenza	Manjericão	Exotic	3	0		0		5	30	0		0
21	Influenza	Pau d'óleo	Native	1	9	8	8	14	5	31	4	22	9	3
21	Influenza	Pequí	Native	1	8	9	10	3	6	26	7	10	8	9
21	Influenza	Puejo	Exotic	1	9	7	9	9	8	20	9	3	0
21	Influenza	Quina	Native	1	5	23	7	16	9	13	5	19	9	3
21	Influenza	Sucupira (bark)	Native	3	0		0		10	5	0		9	3
21	Influenza	Sucupira (seed)	Native	1	8	12	7	15	6	27	4	20	9	3
21	Influenza	Tipí (leaf)	Exotic	1	6	19	8	13	8	14	5	17	0
21	Influenza	Tipí (root)	Exotic	1	6	18	9	5	9	12	4	21	6	13
21	Cancer	Avelós	Exotic	1	10	1	5	1	9	3	6	6	9	1
21	Cancer	Babosa	Exotic	1	10	2	5	1	10	1	6	5	8	2
21	Cancer	Bacuparé	Native	3	0		0		6	6	8	2	0
21	Cancer	Carobinha do campo	Native	3	0		0		7	5	7	3	0
21	Cancer	Graviola	Exotic	4
21	Cancer	Mangabá	Native	1	6	3	0		9	2	9	1	0
21	Cancer	None (leaf)	Exotic	3	0		0		6	7	0		0
21	Cancer	None (fruit)	Exotic	3	0		0		4	8	0		0
21	Inflammation	Velame	Native	3	0		0		6	7	0		0
21	Inflammation	Algodão	Exotic	1	9	4	10	3	4	18	8	4	0
21	Inflammation	Angico	Native	3	0		0		10	1	0		0
21	Inflammation	Aroeira	Native	3	0		0		9	8	0		0
21	Inflammation	Avelós	Exotic	1	7	11	7	11	6	15	7	8	10	1
21	Inflammation	Babosa	Exotic	1	8	8	10	1	8	11	6	9	9	6
21	Inflammation	Barbatimão (fruit)	Native	1	9	6	9	6	8	13	9	3	0
21	Inflammation	Barbatimão (bark)	Native	1	9	5	9	5	8	12	9	2	0
21	Inflammation	Cabelo de nego	Native	1	8	9	9	9	7	14	8	5	0
21	Inflammation	Cajú	Native	3	0		0		9	6	0		0
21	Inflammation	Cajuí	Native	3	0		0		9	7	0		0
21	Inflammation	Folha Santa	Exotic	4
21	Inflammation	Hortelã grosso	Exotic	3	0		0		10	1	0		0
21	Inflammation	Jatobá (wine)	Native	3	0		0		6	16	0		0
21	Inflammation	Jatobá (bark)	Native	1	5	12	5	12	10	1	3	11	0
21	Inflammation	Mastruz	Exotic	1	10	1	9	8	5	17	8	6	0
21	Inflammation	Muçambé	Native	1	10	2	10	4	10	1	7	7	8	9
21	Inflammation	None (leaf)	Exotic	3	0		0		4	20	0		0
21	Inflammation	None (fruit)	Exotic	3	0		0		4	21	0		9	4
21	Inflammation	Pacarí	Native	1	9	3	9	7	9	9	9	4	10	3
21	Inflammation	Paratudo	Native	4
21	Inflammation	Quina	Native	1	8	10	9	10	9	10	5	9	0
21	Inflammation	Romã	Exotic	3	0		0		4	19	0		0
21	Inflammation	Sucupira (bark)	Native	1	9	7	10	2	10	1	5	10	10	2
21	Inflammation	Sucupira (seed)	Native	3	0		0		5	16	0		9	5
21	Inflammation	Transagem	Exotic	4
21	High pressure	Alecrim	Exotic	3	0		0		10	2	9	5	0
21	High pressure	Budim	Native	1	9	4	9	4	7	8	8	6	0
21	High pressure	Cagaita (bark)	Native	1	8	5	7	7	8	6	5	9	0
21	High pressure	Cagaita (fruit)	Native	1	8	7	7	8	5	9	6	7	8	1
21	High pressure	Cagaita (leaf)	Native	1	8	6	7	6	8	7	5	8	0
21	High pressure	Capim santo	Exotic	1	9	3	9	3	10	1	10	2	0
21	High pressure	Carambola (leaf)	Exotic	4
21	High pressure	Carambola (fruit)	Exotic	4
21	High pressure	Erva Cidreira	Exotic	1	8	8	8	5	8	5	9	4	0
21	High pressure	Maracujá	Native	1	10	1	10	1	9	4	10	1	0
21	High pressure	Siriguela	Exotic	1	10	2	10	2	9	3	10	3	0
22	Influenza	Acerola	Exotic	1	7	16	9	7	9	7	9	6	0
22	Influenza	Alcançu (bark)	Native	1	7	12	6	22	6	25	9	10	0
22	Influenza	Alcançu (root)	Native	1	4	25	8	10	7	21	6	21	0
22	Influenza	Alfavaca	Exotic	1	10	1	9	8	2	33	10	3	0
22	Influenza	Alho	Exotic	1	6	17	10	1	9	9	10	2	8	6
22	Influenza	Amescla (exudate)	Native	1	7	14	4	31	6	23	6	22	0
22	Influenza	Amescla (bark)	Native	1	9	5	4	33	9	12	2	31	0
22	Influenza	Amescla (seed)	Native	1	2	31	9	6	3	32	0	32	0
22	Influenza	Andu (leaf)	Exotic	1	2	32	5	27	8	18	3	33	0
22	Influenza	Angico (bark)	Native	1	4	24	9	5	10	3	4	27	8	5
22	Influenza	Angico (exudate)	Native	1	9	6	4	32	6	22	8	12	0
22	Influenza	Aroeira	Native	1	3	27	7	17	8	16	4	26	5	10
22	Influenza	Arruda	Exotic	1	8	9	7	19	7	20	8	16	0
22	Influenza	Bureré (exudate)	Native	1	3	29	6	23	4	28	8	17	7	8
22	Influenza	Bureré (bark)	Native	1	7	13	7	20	6	26	8	18	0
22	Influenza	Buriti	Native	1	6	20	8	15	2	34	0		6	9
22	Influenza	Capim santo	Exotic	1	10	2	8	13	9	8	9	5	0
22	Influenza	Carapiá (root)	Native	1	7	15	5	25	3	31	10	4	9	3
22	Influenza	Carapiá (leaf)	Native	1	10	3	5	29	4	27	7	19	0	3
22	Influenza	Erva Cidreira	Exotic	1	9	7	10	3	9	10	8	15	0
22	Influenza	Hortelã grosso	Exotic	1	8	10	8	12	8	14	9	9	0
22	Influenza	Hortelã miúdo	Exotic	1	6	18	7	16	8	15	6	20	0
22	Influenza	Limão	Exotic	1	5	21	8	11	10	2	9	7	0
22	Influenza	Manga	Exotic	1	5	23	4	30	10	1	9	8	0
22	Influenza	Manjericão	Exotic	1	3	28	10	2	10	4	8	13	0
22	Influenza	Pau d'óleo	Native	1	8	8	9	9	10	5	5	24	9	2
22	Influenza	Pequí	Native	1	6	19	9	4	4	30	9	11	0
22	Influenza	Puejo	Exotic	1	5	22	6	21	8	17	8	14	0
22	Influenza	Quina	Native	1	8	11	3	34	10	6	3	30	7	7
22	Influenza	Sucupira (bark)	Native	3	0		0		9	13	3	29	8	4
22	Influenza	Sucupira (seed)	Native	1	9	4	5	26	6	24	4	25	10	1
22	Influenza	Tipí (leaf)	Exotic	3	0		0		9	11	3	28	0
22	Influenza	Tipí (root)	Exotic	1	2	30	8	14	7	19	5	23	0
22	Cancer	Avelós	Exotic	1	9	5	9	5	10	2	0		10	1
22	Cancer	Babosa	Exotic	1	10	2	10	3	10	1	1	6	10	2
22	Cancer	Bacuparé	Native	3	0		0		5	7			0
22	Cancer	Carobinha do campo	Native	1	7	7	8	7	4	8	8	4	0
22	Cancer	Graviola	Exotic	1	9	4	9	4	9	3	10	1	0
22	Cancer	Mangabá	Native	1	8	6	10	2	6	6	4	2	0
22	Cancer	None (leaf)	Exotic	1	10	3	9	6	9	24			0
22	Cancer	None (fruit)	Exotic	1	10	1	10	1	8	5	2	5	0
22	Inflammation	Velame	Native	3	0		0		4	9	8	3	0
22	Inflammation	Algodão	Exotic	1	10	8	8	16	9	7	9	6	0
22	Inflammation	Angico	Native	1	8	15	8	17	10	3	8	9	0
22	Inflammation	Aroeira	Native	1	8	16	5	19	10	2	7	13	0
22	Inflammation	Avelós	Exotic	2	0		9	10	9	9			10	1
22	Inflammation	Babosa	Exotic	1	10	6	9	9	10	1	2	16	9	5
22	Inflammation	Barbatimão (fruit)	Native	1	8	14	10	4	3	22	10	1	0
22	Inflammation	Barbatimão (bark)	Native	1	10	5	9	11	5	14	8	7	0
22	Inflammation	Cabelo de nego	Native	3	0		0		4	17			8	8
22	Inflammation	Cajú	Native	3	0		0		9	8			0
22	Inflammation	Cajuí	Native	3	0		0		4	16			0
22	Inflammation	Folha Santa	Exotic	1	9	10	9	12	4	18	10	2	0
22	Inflammation	Hortelã grosso	Exotic	1	9	7	10	3	9	6	8	8	0
22	Inflammation	Jatobá (wine)	Native	1	8	13	10	6	4	19	9	5	0
22	Inflammation	Jatobá (bark)	Native	1	10	2	9	13	6	12	10	4	10	3
22	Inflammation	Mastruz	Exotic	1	10	1	10	1	10	5	3	15	0
22	Inflammation	Muçambé	Native	1	9	11	8	15	3	20	4	14	0
22	Inflammation	None (leaf)	Exotic	3	0		8	14	8	10	0		0
22	Inflammation	None (fruit)	Exotic	2	0		10	2	8	11	0		0
22	Inflammation	Pacarí	Native	1	10	4	10	5	3	21	10	3	10	4
22	Inflammation	Paratudo	Native	1	9	12	6	18	2	24	8	10	0
22	Inflammation	Quina	Native	3	0		0		3	23	0		9	7
22	Inflammation	Romã	Exotic	1	9	8	10	8	10	4	7	12	0
22	Inflammation	Sucupira (bark)	Native	2	0		4	20	5	13			9	6
22	Inflammation	Sucupira (seed)	Native	1	9	9	10	7	4	15	1	17	10	2
22	Inflammation	Transagem	Exotic	3	0		0		3	25			0
22	High pressure	Alecrim	Exotic	1	9	4	10	2	9	5	10	3	0
22	High pressure	Budim	Native	1	7	9	5	9	5	8	7	9	0
22	High pressure	Cagaita (bark)	Native	1	9	6	7	8	3	10	0		0
22	High pressure	Cagaita (fruit)	Native	1	10	5	8	7	3	11	8	7	9	1
22	High pressure	Cagaita (leaf)	Native	1	9	3	10	3	3	9	8	8	0
22	High pressure	Capim santo	Exotic	1	8	7	9	4	8	6	10	2	0
22	High pressure	Carambola (leaf)	Exotic	3	0		0		10	1
22	High pressure	Carambola (fruit)	Exotic	3	0		0		10	2	9	4	8	2
22	High pressure	Erva Cidreira	Exotic	1	10	1	9	5	9	3	9	5	0
22	High pressure	Maracujá	Native	1	10	2	10	1	9	4	10	1	0
22	High pressure	Siriguela	Exotic	1	8	8	8	6	8	7	9	6	0
23	Influenza	Acerola	Exotic	3	0		0		5	18	0		0
23	Influenza	Alcançu (bark)	Native	4
23	Influenza	Alcançu (root)	Native	4
23	Influenza	Alfavaca	Exotic	1	2	8	5	7	8	9	4	5	6	8
23	Influenza	Alho	Exotic	1	6	1	10	1	10	1	1	10	0
23	Influenza	Amescla (exudate)	Native	3	0		0		3	25	0		8	5
23	Influenza	Amescla (bark)	Native	3	0		0		8	10	0		0
23	Influenza	Amescla (seed)	Native	3	0		0		3	28	0		0
23	Influenza	Andu (leaf)	Exotic	1	3	7	2	14	3	23	3	7	1	12
23	Influenza	Andu (seed)	Exotic	3	0		0		3	24	0		0
23	Influenza	Angico (bark)	Native	3	0		0		6	16	0		0
23	Influenza	Angico (exudate)	Native	3	0		0		6	17	0		0
23	Influenza	Aroeira	Native	3	0		0		7	13	0		0
23	Influenza	Arruda	Exotic	1	3	5	6	6	2	26	3	6	3	13
23	Influenza	Bureré (exudate)	Native	4
23	Influenza	Bureré (bark)	Native	4
23	Influenza	Buriti	Native	3	0		0		5	20	0		0
23	Influenza	Capim santo	Exotic	1	5	2	5	9	9	5	7	3	0
23	Influenza	Carapiá (root)	Native	3	0		0		4	22	0		0
23	Influenza	Carapiá (leaf)	Native	3	0		0		2	21	0		0
23	Influenza	Erva Cidreira	Exotic	1	2	9	3	13	9	4	10	2	0
23	Influenza	Hortelã grosso	Exotic	3	0		0		7	11	0		0
23	Influenza	Hortelã miúdo	Exotic	1	4	3	9	2	7	12	8	2	0
23	Influenza	Limão	Exotic	1	3	6	7	4	10	2	6	4	0
23	Influenza	Manga	Exotic	1	2	10	3	11	10	3	2	8	10	1
23	Influenza	Manjericão	Exotic	3	0		0		5	19	0		0
23	Influenza	Pau d'óleo	Native	3	0		0		2	27	0		0
23	Influenza	Pequí	Native	1	1	13	6	5	1	29	1	11	5	9
23	Influenza	Puejo	Exotic	1	4	4	3	12	7	15	10	1	0
23	Influenza	Quina	Native	4
23	Influenza	Sucupira (bark)	Native	3	0		3	13	7	14	0		9	3
23	Influenza	Sucupira (seed)	Native	1	1	14	5	8	8	8	2	9	9	2
23	Influenza	Tipí (leaf)	Exotic	1	1	11	4	10	9	6	1	12	5	10
23	Influenza	Tipí (root)	Exotic	1	1	12	8	3	9	7	1	13	6	7
23	Cancer	Avelós	Exotic	1	5	3	6	2	10	1	0		9	2
23	Cancer	Babosa	Exotic	1	4	4	5	3	10	1	1	2	10	1
23	Cancer	Bacuparé	Native	4
23	Cancer	Carobinha do campo	Native	4
23	Cancer	Graviola	Exotic	1	7	2	7	1	8	4	10	1	0
23	Cancer	Mangabá	Native	4
23	Cancer	None (leaf)	Exotic	3	0		0		0		0		0
23	Cancer	None (fruit)	Exotic	1	8	1	7	2	9	3	0		0
23	Inflammation	Velame	Native	4
23	Inflammation	Algodão	Exotic	1	7	5	4	10	5	11	0	6	6	11
23	Inflammation	Angico	Native	1	6	6	7	5	7	6	0	6	7	7
23	Inflammation	Aroeira	Native	1	6	7	7	6	8	5	1	5	7	9
23	Inflammation	Avelós	Exotic	3	0		0		10	2	0	6	9	3
23	Inflammation	Babosa	Exotic	3	0		0		10	1	0	6	9	4
23	Inflammation	Barbatimão (fruit)	Native	4
23	Inflammation	Barbatimão (bark)	Native	4
23	Inflammation	Cabelo de nego	Native	4
23	Inflammation	Cajú	Native	3	0		0		9	3	0		0
23	Inflammation	Cajuí	Native	1	5	8	6	7	6	8	0	6	4	13
23	Inflammation	Folha Santa	Exotic	4
23	Inflammation	Hortelã grosso	Exotic	1	8	2	10	1	5	10	6	2	9	4
23	Inflammation	Jatobá (wine)	Native	1	3	9	5	8	2	15	3	4	10	2
23	Inflammation	Jatobá (bark)	Native	3	0		0		8	5	0		0
23	Inflammation	Mastruz	Exotic	1	7	4	8	4	3	14	5	3	8	8
23	Inflammation	Muçambé	Native	4
23	Inflammation	None (leaf)	Exotic	3	0		0		9	4	0		8	5
23	Inflammation	None (fruit)	Exotic	3	0		0		7	7	0		10	1
23	Inflammation	Pacarí	Native	4
23	Inflammation	Paratudo	Native	4
23	Inflammation	Quina	Native	4
23	Inflammation	Romã	Exotic	1	9	1	9	2	4	12	10	1	7	10
23	Inflammation	Sucupira (bark)	Native	3	0		0		6	9	0	6	8	6
23	Inflammation	Sucupira (seed)	Native	1	8	3	8	3	4	13	0	6	5	12
23	Inflammation	Transagem	Exotic	4
23	High pressure	Alecrim	Exotic	1	9	3	10	2	7	6	7		5	5
23	High pressure	Budim	Native	4
23	High pressure	Cagaita (bark)	Native	4
23	High pressure	Cagaita (fruit)	Native	4
23	High pressure	Cagaita (leaf)	Native	4
23	High pressure	Capim santo	Exotic	3	0		0		10	1	9	3	10	1
23	High pressure	Carambola (leaf)	Exotic	3	0		0		10	1	0		0
23	High pressure	Carambola (fruit)	Exotic	1	9	4	9	5	10	3	5	6	4	6
23	High pressure	Erva Cidreira	Exotic	1	8	5	9	4	9	4	9	2	8	3
23	High pressure	Maracujá	Native	1	10	1	10	1	7	7	10	1	7	4
23	High pressure	Siriguela	Exotic	1	10	2	10	3	8	5	8	4	9	2
24	Influenza	Acerola	Exotic	1	10	1	10	2	9	5	9	3	0
24	Influenza	Alcançu (bark)	Native	4
24	Influenza	Alcançu (root)	Native	4
24	Influenza	Alfavaca	Exotic	1	6	14	8	16	9	5	4	10	0
24	Influenza	Alho	Exotic	1	10	1	10	1	9	5	10	1	0
24	Influenza	Amescla (exudate)	Native	1	10	1	9	7	9	5	9	5	6	5
24	Influenza	Amescla (bark)	Native	1	10	1	9	7	9	5	4	15	0
24	Influenza	Amescla (seed)	Native	3	0		0		0		0		0
24	Influenza	Andu (leaf)	Exotic	3	0		0		0		0		0
24	Influenza	Andu (seed)	Exotic	3	0		0		0		0		0
24	Influenza	Angico (bark)	Native	3	0		0		0		0		0
24	Influenza	Angico (exudate)	Native	3	0		0		0		0		0
24	Influenza	Aroeira	Native	1	4	15	8	15	10	1	6	8	0
24	Influenza	Arruda	Exotic	1	8	12	8	17	10	1	4	11	0
24	Influenza	Bureré (exudate)	Native	4
24	Influenza	Bureré (bark)	Native	4
24	Influenza	Buriti	Native	1	10	1	10	3	8	18	4	12	10	1
24	Influenza	Capim santo	Exotic	3	0		0		0		0		0
24	Influenza	Carapiá (root)	Native	1	10	1	9	7	9	5	4	13	0
24	Influenza	Carapiá (leaf)	Native	1	10	1	9	7	9	5	4	14	0
24	Influenza	Erva Cidreira	Exotic	1	7	13	9	7	10	1	10	1	0
24	Influenza	Hortelã grosso	Exotic	1	4	16	9	7	9	5	3	17	0
24	Influenza	Hortelã miúdo	Exotic	1	10	1	9	7	9	5	9	4	0
24	Influenza	Limão	Exotic	1	10	1	8	18	10	1	6	7	0
24	Influenza	Manga	Exotic	3	0		0		0		0		0
24	Influenza	Manjericão	Exotic	3	0		0		0		0		0
24	Influenza	Pau d'óleo	Native	3	0		0		0		0		0
24	Influenza	Pequí	Native	1	10	1	10	4	9	5	4	9	10	1
24	Influenza	Puejo	Exotic	1	3	17	9	7	9	5	9	6	0
24	Influenza	Quina	Native	1	10	1	10	5	9	5	5	9	7	4
24	Influenza	Sucupira (bark)	Native	3	0		0		0		0		0
24	Influenza	Sucupira (seed)	Native	1	8	11	10	6	9	5	3	16	8	3
24	Influenza	Tipí (leaf)	Exotic	3	0		0		0		0		0
24	Influenza	Tipí (root)	Exotic	3	0		0		0		0		0
24	Cancer	Avelós	Exotic	1	10	1	8	5	10	1	10	1	10	1
24	Cancer	Babosa	Exotic	1	10	1	10	1	10	1	4	3	0
24	Cancer	Bacuparé	Native	4
24	Cancer	Carobinha do campo	Native	4
24	Cancer	Graviola	Exotic	1	10	1	10	1	10	1	6	2	0
24	Cancer	Mangabá	Native	4
24	Cancer	None (leaf)	Exotic	1	10	1	10	1	10	1	4	1	10	1
24	Cancer	None (fruit)	Exotic	1	10	1	10	1	10	1	4	5	10	1
24	Inflammation	Velame	Native	4
24	Inflammation	Algodão	Exotic	1	10	1	10	1	7	10	10	1	0
24	Inflammation	Angico	Native	1	10	1	10	1	8	5	10	1	0
24	Inflammation	Aroeira	Native	1	7	13	10	1	8	6	10	1	0
24	Inflammation	Avelós	Exotic	1	10	1	10	1	8	7	10	1	8	7
24	Inflammation	Babosa	Exotic	1	7	14	7	13	8	8	7	8	9	5
24	Inflammation	Barbatimão (fruit)	Native	3	0		0		0		0		0
24	Inflammation	Barbatimão (bark)	Native	1	7	15	10	1	9	4	7	17	8	8
24	Inflammation	Cabelo de nego	Native	4
24	Inflammation	Cajú	Native	1	10	1	4	18	7	11	7	6	0
24	Inflammation	Cajuí	Native	1	6	16	4	19	6	16	7	7	0
24	Inflammation	Folha Santa	Exotic	4
24	Inflammation	Hortelã grosso	Exotic	1	6	17	6	15	5	18	6	17	0
24	Inflammation	Jatobá (wine)	Native	1	10	1	10	1	10	1	7	9	9	6
24	Inflammation	Jatobá (bark)	Native	1	10	1	6	16	6	17	6	19	10	1
24	Inflammation	Mastruz	Exotic	1	10	1	10	1	7	12	7	10	0
24	Inflammation	Muçambé	Native	1	10	1	6	17	7	13	7	11	0
24	Inflammation	None (leaf)	Exotic	3	0		0		0		0		0
24	Inflammation	None (fruit)	Exotic	1	6	18	10	1	9	3	7	12	0
24	Inflammation	Pacarí	Native	1	10	1	10	1	8	9	7	13	10	2
24	Inflammation	Paratudo	Native	4
24	Inflammation	Quina	Native	1	6	19	7	14	7	14	7	14	7	10
24	Inflammation	Romã	Exotic	1	10	1	10	1	4	19	6	19	10	3
24	Inflammation	Sucupira (bark)	Native	1	10	1	10	1	7	15	7	15	7	9
24	Inflammation	Sucupira (seed)	Native	1	10	1	10	1	6	17	7	16	10	4
24	Inflammation	Transagem	Exotic	1	10	1	4	20	10	2	10	1	0
24	High pressure	Alecrim	Exotic	3	0		0		0		0		0
24	High pressure	Budim	Native	1	10	1	10	1	10	1	10	1	0
24	High pressure	Cagaita (bark)	Native	3	0		0		0		0		0
24	High pressure	Cagaita (fruit)	Native	3	0		0		0		0		0
24	High pressure	Cagaita (leaf)	Native	3	0		0		0		0		0
24	High pressure	Capim santo	Exotic	3	0		0		0		0		0
24	High pressure	Carambola (leaf)	Exotic	1	6	4	9	3	4	4	10	1	0
24	High pressure	Carambola (fruit)	Exotic	3	0		0		0		0		0
24	High pressure	Erva Cidreira	Exotic	1	10	2	10	2	10	2	10	2	0
24	High pressure	Maracujá	Native	1	10	3	9	4	10	3	9	4	10	1
24	High pressure	Siriguela	Exotic	3	0		0		0		0		0
25	Influenza	Acerola	Exotic	1	10	4	10	1	10	1	10	1	0
25	Influenza	Alcançu (bark)	Native	1	1	26	9	23	5	22	9	14	0
25	Influenza	Alcançu (root)	Native	1	2	22	9	24	5	23	9	15	8	5
25	Influenza	Alfavaca	Exotic	1	10	5	10	1	10	1	10	1	0
25	Influenza	Alho	Exotic	1	10	3	10	1	10	1	9	18	0
25	Influenza	Amescla (exudate)	Native	1	9	6	9	26	5	24	9	16	0
25	Influenza	Amescla (bark)	Native	3	0		0		5	24	0		0
25	Influenza	Amescla (seed)	Native	4
25	Influenza	Andu (leaf)	Exotic	1	6	14	10	1	10	1	6	19	0
25	Influenza	Andu (seed)	Exotic	1	7	13	10	1	2	26	10	1	6	6
25	Influenza	Angico (bark)	Native	1	6	16	10	1	10	1	6	20	9	4
25	Influenza	Angico (exudate)	Native	3	0		0		0		0		0
25	Influenza	Aroeira	Native	1	7	13	10	1	10	1	5	24	9
25	Influenza	Arruda	Exotic	1	9	7	10	1	10	1	10	1	0
25	Influenza	Bureré (exudate)	Native	4
25	Influenza	Bureré (bark)	Native	4
25	Influenza	Buriti	Native	1	9	11	10	1	10	1	5	25	0
25	Influenza	Capim santo	Exotic	1	10	1	10	1	10	1	10	1	0
25	Influenza	Carapiá (root)	Native	1	9	9	10	1	2	27	10	1	0
25	Influenza	Carapiá (leaf)	Native	3	0		0		2	28	0		0
25	Influenza	Erva Cidreira	Exotic	1	10	2	10	1	10	1	10	1	0
25	Influenza	Hortelã grosso	Exotic	1	5	19	9	25	10	1	10	1	0
25	Influenza	Hortelã miúdo	Exotic	1	6	15	10	1	10	1	10	1	0
25	Influenza	Limão	Exotic	1	9	8	10	1	10	1	10	1	0
25	Influenza	Manga	Exotic	1	8	12	10	1	10	1	10	1	0
25	Influenza	Manjericão	Exotic	1	5	17	9	27	10	1	10	1	0
25	Influenza	Pau d'óleo	Native	1	2	24	10	1	3	25	6	21	10	1
25	Influenza	Pequí	Native	1	2	25	10	1	10	1	6	22	9	3
25	Influenza	Puejo	Exotic	1	5	18	10	1	10	1	10	1	0
25	Influenza	Quina	Native	1	2	21	10	1	5	21	1	27	9	2
25	Influenza	Sucupira (bark)	Native	3	0		0		0		0		0
25	Influenza	Sucupira (seed)	Native	1	9	10	10	1	10	1	6	23	9	4
25	Influenza	Tipí (leaf)	Exotic	1	2	23	10	1	5	20	2	26	0
25	Influenza	Tipí (root)	Exotic	1	5	20	10	1	6	19	9	17	0
25	Cancer	Avelós	Exotic	1	10	3	10	2	10	1	9	5	10	1
25	Cancer	Babosa	Exotic	1	9	4	10	1	10	1	1	6	10	2
25	Cancer	Bacuparé	Native	4
25	Cancer	Carobinha do campo	Native	1	9	6	10	2	10	1	10	2	6	3
25	Cancer	Graviola	Exotic	1	9	5	10	2	9	6	9	4	0
25	Cancer	Mangabá	Native	1	10	2	10	2	9	7	10	1	0
25	Cancer	None (leaf)	Exotic	1	5	8	10	2	10	1	1	7	6	5
25	Cancer	None (fruit)	Exotic	1	5	7	10	1	9	7	10	1	6	4
25	Inflammation	Velame	Native	1	10	1	10	2	6	8	10	3	5	6
25	Inflammation	Algodão	Exotic	1	10	1	10	1	10	1	8	6	0
25	Inflammation	Angico	Native	1	10	1	10	1	10	13	8	7	9	4
25	Inflammation	Aroeira	Native	1	10	1	10	1	10	14	8	8	9	4
25	Inflammation	Avelós	Exotic	1	4	25	10	1	10	1	6	18	10	1
25	Inflammation	Babosa	Exotic	1	10	1	10	1	10	1	6	19	8	17
25	Inflammation	Barbatimão (fruit)	Native	1	10	1	10	1	10	15	8	9	9	4
25	Inflammation	Barbatimão (bark)	Native	1	10	1	10	1	10	16	8	17	9	4
25	Inflammation	Cabelo de nego	Native	1	10	1	10	1	10	21	9	4	9	4
25	Inflammation	Cajú	Native	1	10	1	10	1	10	1	8	10	9	4
25	Inflammation	Cajuí	Native	1	10	1	10	1	10	1	8	11	9	4
25	Inflammation	Folha Santa	Exotic	1	4	24	10	1	8	24	6	20	0
25	Inflammation	Hortelã grosso	Exotic	1	10	1	10	1	10	1	10	3	0
25	Inflammation	Jatobá (wine)	Native	1	10	1	9	24	8	25	6	21	9	4
25	Inflammation	Jatobá (bark)	Native	1	10	1	10	1	10	17	9	5	9	4
25	Inflammation	Mastruz	Exotic	1	10	1	10	1	10	1	8	12	0
25	Inflammation	Muçambé	Native	1	7	21	10	1	10	18	1	23	9	4
25	Inflammation	None (leaf)	Exotic	1	8	20	8	25	5	1	1	24	10	2
25	Inflammation	None (fruit)	Exotic	1	5	23	10	1	10	1	1	25	10	3
25	Inflammation	Pacarí	Native	1	10	1	10	1	10	19	8	13	9	4
25	Inflammation	Paratudo	Native	1	10	1	10	1	9	22	6	22	8	18
25	Inflammation	Quina	Native	1	10	1	10	1	9	23	8	14	9	4
25	Inflammation	Romã	Exotic	1	10	1	10	1	10	1	10	1	8	19
25	Inflammation	Sucupira (bark)	Native	1	7	22	10	1	10	20	8	15	9	4
25	Inflammation	Sucupira (seed)	Native	1	10	1	10	1	10	1	8	16	9	4
25	Inflammation	Transagem	Exotic	1	10	1	10	1	10	1	10	2	0
25	High pressure	Alecrim	Exotic	1	10	1	10	1	10	1	10	4	0
25	High pressure	Budim	Native	1	10	1	10	1	8	8	9	7	0
25	High pressure	Cagaita (bark)	Native	3	0		0		0		0		0
25	High pressure	Cagaita (fruit)	Native	1	5	9	9	8	6	9	10	5	10	1
25	High pressure	Cagaita (leaf)	Native	1	7	8	9	9	10	1	10	6	0
25	High pressure	Capim santo	Exotic	1	10	1	10	1	10	1	10	1	0
25	High pressure	Carambola (leaf)	Exotic	3	0		0		0		0		0
25	High pressure	Carambola (fruit)	Exotic	1	10	1	10	1	10	1	10	1	10	1
25	High pressure	Erva Cidreira	Exotic	1	10	1	10	1	10	1	10	2	0
25	High pressure	Maracujá	Native	1	10	1	10	1	10	1	10	3	0
25	High pressure	Siriguela	Exotic	1	9	7	10	1	10	1	7	8	0
26	Influenza	Acerola	Exotic	1	10	2	8	11	10	1	9	6	0
26	Influenza	Alcançu (bark)	Native	1	8	16	9	8	7	20	4	19	8	2
26	Influenza	Alcançu (root)	Native	1	8	15	9	7	7	21	4	19	8	3
26	Influenza	Alfavaca	Exotic	1	7	17	5	17	9	10	9	7	0
26	Influenza	Alho	Exotic	1	10	1	10	1	10	7	5	17	9	1
26	Influenza	Amescla (exudate)	Native	1	9	6	10	2	8	13	9	8	5	7
26	Influenza	Amescla (bark)	Native	1	8	13	10	3	7	18	8	11	0
26	Influenza	Amescla (seed)	Native	3	0		0		0		0		0
26	Influenza	Andu (leaf)	Exotic	3	0		0		0		0		0
26	Influenza	Andu (seed)	Exotic	3	0		0		0		0		0
26	Influenza	Angico (bark)	Native	3	0		0		0		0		0
26	Influenza	Angico (exudate)	Native	3	0		0		0		0		0
26	Influenza	Aroeira	Native	1	7	18	7	15	9	11	5	16	6	5
26	Influenza	Arruda	Exotic	1	7	19	2	22	9	8	9	10	0
26	Influenza	Bureré (exudate)	Native	4
26	Influenza	Bureré (bark)	Native	4
26	Influenza	Buriti	Native	1	8	12	5	18	4	23	7	12	0
26	Influenza	Capim santo	Exotic	1	9	7	9	9	10	4	9	1	0
26	Influenza	Carapiá (root)	Native	1	7	20	6	16	8	12	8	10	5	6
26	Influenza	Carapiá (leaf)	Native	3	0		0		0		0		0
26	Influenza	Erva Cidreira	Exotic	1	10	3	9	6	10	5	10	1	0
26	Influenza	Hortelã grosso	Exotic	1	8	14	7	14	8	14	7	13	0
26	Influenza	Hortelã miúdo	Exotic	1	9	9	8	12	10	2	9	2	0
26	Influenza	Limão	Exotic	1	10	4	10	5	10	6	6	14	0
26	Influenza	Manga	Exotic	3	0		0		0		0		0
26	Influenza	Manjericão	Exotic	1	7	21	4	21	9	9	5	0
26	Influenza	Pau d'óleo	Native	3	0		0		0		0		0
26	Influenza	Pequí	Native	1	10	1	10	4	6	17	8	9	0
26	Influenza	Puejo	Exotic	1	8	11	8	10	10	3	9	3	0
26	Influenza	Quina	Native	4
[truncated: 441 more rows]
[truncated: 1 more columns]

## Sheet: Codes for use
Codes for use
1 - Plant is known and used for the indication
2 - Plant is known but not used for the indication
3 - Plant is known for other purposes but ot for the indication
4 - Plant is not known

## Sheet: Empty cells
Empty cells can be found for:
1 - All code 4 raws (not used for statistical analyses)
2 - For scores, when the information was not provided by the informant (in such cases cells remained empty and were not used to calculate mean values)
3 - For rankings, when scores were zero (in such cases, empty cells were replaced by the last number in the ranking for statistical analyses)
4 - For ranking, when the information was not provided by the informant (in such cases cells remained empty and were not used to calculate mean values)
